# Supplementary material for: Transcriptome Analysis of Pepper Leaves in Response to Tomato Brown Rugose Fruit Virus Infection
Source: Plants (Basel). 2025 Apr 23;14(9):1280. doi: 10.3390/plants14091280 (PMC12073185; doi:10.3390/plants14091280)
Supplement: Supplementary file 1 [file plants-14-01280-s001.zip]

Archive with 4 entries (4 files):
- Figure S1.jpg
- Table S1.xlsx
- Table S2.xls
- Table S3-edited.xlsx
