# Supplementary material for: Transcriptome Analysis of Pepper Leaves in Response to Tomato Brown Rugose Fruit Virus Infection
Source: Plants (Basel). 2025 Apr 23;14(9):1280. doi: 10.3390/plants14091280 (PMC12073185; doi:10.3390/plants14091280)
Supplement: Supplementary file 1 [file plants-14-01280-s001.zip › Table S1.xlsx]

## Sheet: Sheet1
Table S1 Primers sequence used in this study.
Primer name	Sequence
novel.2221 qPCR FOR	GTCTTTATCGGAAAATGAGTTTGATGG
novel.2221 qPCR REV	AGATATTGAATATGGAGATTGGGAC
T459_13226 qPCR FOR	ATGAACAACAAGGTCATTCTTG
T459_13226 qPCR REV	CCAAAGCCACTTTTGTGACA
T459_21467 qPCR FOR	CTCATACCCCAGTACTCAAATTATG
T459_21467 qPCR REV	TTCACCATCTTCTTTCCATACTTTCT
T459_33021 qPCR FOR	TTAAATAAGAGATTCAAACAAGATGGAAC
T459_33021 qPCR REV	GTAGAATACTGAAAAGGCGAAAACA
T459_31483 qPCR FOR	ATGGACAAAACTTGGCAATTTTAAG
T459_31483 qPCR REV	TCCTATCAACAATCCGATTATTACCCT
T459_06174 qPCR FOR	CAGATGCTGAGTTTTAGGAACAAC
T459_06174 qPCR REV	CCTCCAGTAAATGTTCCTGCAC
T459_35181 qPCR FOR	GACAAAGCTGGCAAACATGCTA
T459_35181 qPCR REV	ATGGTAATGCTTCACTTGAAAAGG
T459_05760 qPCR FOR	TTGGGACGTGACATTGTGTTCGA
T459_05760 qPCR REV	ATGCACATTAGTTCATCATCACTCATT
T459_00822 qPCR FOR	GATTTAAAGAGAGGTAACATAACTTCTGA
T459_00822 qPCR REV	GCTTGTGGCAGCTTTTCATCAC
T459_22348 qPCR FOR	TACTACAACAACGAGGGGTTTG
T459_22348 qPCR REV	GGCAGTTGTTCTTGTTGATCC
T459_17488 qPCR FOR	TATTCCTCTTTATGAGAGTATGGGCAT
T459_17488 qPCR REV	TTTCATAGTATTTCTCTACACCATAGCTC
T459_03835 qPCR FOR	TTTGTTGCCTTGAAAGTTCTAACTCTC
T459_03835 qPCR REV	CCTTTGTAAAGTGGTCCATATAACTCTT
CaTubulin qPCR FOR	TGGACGTTACCTGACAGCTT
CaTubulin qPCR REV	TGGATGCCATCTTTAGCCC
ToBRFV CP RT-PCR FOR	ATGTCTTACACAATCGCAACTC
ToBRFV CP RT-PCR REV	CCATTGTAAACCGGATGCAC
The amplification conditions for all RT-qPCR primers are as follows: Initial denaturation: 95°C for 5 minutes. 40 cycles: 95°C for 30 seconds; 60°C for 30 seconds; 72°C for 30 seconds. Extension: 5 minutes. 4°C hold. The RT-PCR conditions for ToBRFV CP are: 94°C for 2 minutes. 30 cycles: 94°C for 30 seconds; 55°C for 30 seconds; 72°C for 30 seconds. Extension: 5 minutes. 4°C hold.
