# Supplementary material for: Transcriptome Analysis of Pepper Leaves in Response to Tomato Brown Rugose Fruit Virus Infection
Source: Plants (Basel). 2025 Apr 23;14(9):1280. doi: 10.3390/plants14091280 (PMC12073185; doi:10.3390/plants14091280)
Supplement: Supplementary file 1 [file plants-14-01280-s001.zip › Table S2.xls]

Table S2 List of DEGs induced 13 days after ToBRFV infection in Haonong 11.
gene_id	ToBRFV_1	ToBRFV_2	ToBRFV_3	mock_1	mock_2	mock_3	ToBRFV	Mock	log2FoldChange	pvalue	padj	gene_name	gene_chr	gene_start	gene_end	gene_strand	gene_length	gene_biotype	gene_description	Subfamily	Family
T459_01733	1900.830313	17.35639458	136.9841182	0.881106327	0	0	685.0569421	0.293702109	11.03380505	1.84E-06	0.00019288	T459_01733	1	76801199	76802934	+	1035	protein_coding	putative serine/threonine-protein kinase NAK && sp|Q5XF79|PBL18_ARATH Probable serine/threonine-protein kinase PBL18 OS=Arabidopsis thaliana OX=3702 GN=PBL18 PE=2 SV=1 && PF00069:Protein kinase domain	-	-
T459_31048	399.8978652	44.92243302	73.76067904	0	0	0	172.8603258	0	10.00747331	6.22E-11	3.05E-08	T459_31048	12	238757888	238760464	-	2169	protein_coding	hypothetical protein && sp|P0DO05|9DC1_SOLPI Receptor-like protein 9DC1 OS=Solanum pimpinellifolium OX=4084 GN=9DC1 PE=3 SV=1 && PF13855:Leucine rich repeat	-	-
novel.3318	349.9106321	2.041928774	15.32689435	0	0	0	122.4264851	0	9.510945089	0.001103651	0.025703828	-	5	172110587	172111615	+	760	-	- && sp|P37223|MAOX_MESCR NADP-dependent malic enzyme OS=Mesembryanthemum crystallinum OX=3544 GN=MOD1 PE=2 SV=1 && -	-	-
novel.611	277.5606894	16.33543019	31.61171959	0	0	0	108.502613	0	9.335102572	2.35E-08	4.84E-06	-	1	306079168	306082966	-	3799	-	- && sp|P10978|POLX_TOBAC Retrovirus-related Pol polyprotein from transposon TNT 1-94 OS=Nicotiana tabacum OX=4097 PE=2 SV=1 && PF00665:Integrase core domain	-	-
T459_22749	759.0166719	17.35639458	352.51857	0	2.048377618	0	376.2972121	0.682792539	9.209512764	1.43E-09	4.32E-07	T459_22749	9	14466716	14467192	-	477	protein_coding	Pathogenesis-related protein 1B && sp|P04284|PR06_SOLLC Pathogenesis-related leaf protein 6 OS=Solanum lycopersicum OX=4081 GN=PR1B1 PE=1 SV=2 && PF00188:Cysteine-rich secretory protein family	-	-
novel.2221	71.03448922	14.29350142	170.5116996	0	0	0	85.27989675	0	8.990707098	6.58E-09	1.63E-06	-	2	153757628	153761454	-	3748	-	- && sp|Q1MX30|XA21_ORYSI Receptor kinase-like protein Xa21 OS=Oryza sativa subsp. indica OX=39946 GN=XA21 PE=1 SV=1 && PF13855:Leucine rich repeat|PF00069:Protein kinase domain|PF07714:Protein tyrosine and serine/threonine kinase	-	-
T459_05123	231.5198167	1.020964387	15.32689435	0	0	0	82.62255848	0	8.943451572	0.002260037	0.042866593	T459_05123	2	130169041	130173367	-	3042	protein_coding	hypothetical protein && sp|C0LGP4|Y3475_ARATH Probable LRR receptor-like serine/threonine-protein kinase At3g47570 OS=Arabidopsis thaliana OX=3702 GN=At3g47570 PE=2 SV=1 && PF00069:Protein kinase domain|PF08263:Leucine rich repeat N-terminal domain|PF13855:Leucine rich repeat	-	-
novel.5427	24100.42365	2275.729618	3526.143631	25.5520835	27.65309784	23.52870042	9967.432299	25.57796059	8.606652593	1.10E-24	1.49E-20	-	PGAv.1.6.scaffold322	1483688	1486710	-	1006	-	- && sp|Q9XIM0|MEE14_ARATH CCG-binding protein 1 OS=Arabidopsis thaliana OX=3702 GN=MEE14 PE=1 SV=1 && -	-	-
T459_30879	201.2643861	61.25786322	83.33998801	0	1.024188809	0	115.2874124	0.34139627	8.45996911	4.06E-10	1.49E-07	T459_30879	12	229462243	229468587	+	4089	protein_coding	hypothetical protein && sp|A0A290U7C4|ROQ1_NICBE Disease resistance protein Roq1 OS=Nicotiana benthamiana OX=4100 GN=ROQ1 PE=1 SV=1 && PF00931:NB-ARC domain|PF01582:TIR domain	-	-
T459_29487	270.9834218	21.44025213	30.65378869	0.881106327	0	0	107.6924876	0.293702109	8.362121114	1.80E-07	2.73E-05	T459_29487	12	13339538	13339975	-	438	protein_coding	hypothetical protein && - && PF05553:Cotton fibre expressed protein	-	-
T459_11431	65.7726752	2.041928774	92.91929697	0	0	0	53.57796698	0	8.319129891	2.31E-06	0.000231355	T459_11431	4	11310399	11311637	-	1239	protein_coding	hypothetical protein && sp|Q1MX30|XA21_ORYSI Receptor kinase-like protein Xa21 OS=Oryza sativa subsp. indica OX=39946 GN=XA21 PE=1 SV=1 && PF00069:Protein kinase domain|PF13855:Leucine rich repeat	-	-
T459_31545	119.7062689	19.39832335	13.41103255	0	0	0	50.83854159	0	8.23888056	3.64E-07	4.97E-05	T459_31545	12	250413325	250414155	-	741	protein_coding	hypothetical protein && sp|Q5MR23|9DC3_SOLPI Receptor-like protein 9DC3 OS=Solanum pimpinellifolium OX=4084 GN=9DC3 PE=3 SV=1 && PF13855:Leucine rich repeat	-	-
T459_24799	136.8071644	7.146750708	6.705516276	0	0	0	50.21981047	0	8.222154648	7.66E-06	0.00060696	T459_24799	10	4672722	4673753	-	1032	protein_coding	hypothetical protein && - && -	-	-
T459_11399	163.1162345	55.13207689	68.01309366	0	1.024188809	0	95.42046835	0.34139627	8.186538204	1.28E-09	3.91E-07	T459_11399	4	10325793	10329085	+	2088	protein_coding	hypothetical protein && sp|P27322|HSP72_SOLLC Heat shock cognate 70 kDa protein 2 OS=Solanum lycopersicum OX=4081 GN=HSC-2 PE=2 SV=1 && PF00012:Hsp70 protein|PF04970:Lecithin retinol acyltransferase	-	-
T459_26794	695.8749037	11.23060826	50.77033752	1.762212655	1.024188809	0	252.6252831	0.928800488	8.100425363	9.07E-08	1.51E-05	T459_26794	11	2582479	2584590	+	1740	protein_coding	putative serine/threonine-protein kinase && sp|Q9C6K9|LRL11_ARATH LEAF RUST 10 DISEASE-RESISTANCE LOCUS RECEPTOR-LIKE PROTEIN KINASE-like 1.1 OS=Arabidopsis thaliana OX=3702 GN=LRK10L-1.1 PE=2 SV=1 && PF00069:Protein kinase domain	-	-
novel.4565	405.1596793	21.44025213	64.18137007	1.762212655	0	0	163.5937672	0.587404218	8.089617915	8.24E-08	1.40E-05	-	8	141235719	141239701	+	2073	-	- && - && -	-	-
T459_27289	113.1290014	15.3144658	7.663447173	0	0	0	45.36897144	0	8.074690322	2.39E-06	0.000237272	T459_27289	11	24182301	24183759	-	1350	protein_coding	hypothetical protein && sp|Q60CZ8|R1A10_SOLDE Putative late blight resistance protein homolog R1A-10 OS=Solanum demissum OX=50514 GN=R1A-10 PE=3 SV=1 && -	-	-
novel.677	118.3908154	7.146750708	3.831723587	0	0	0	43.12309655	0	8.002043137	2.21E-05	0.001338474	-	10	47315756	47319525	+	1032	-	- && - && -	-	-
T459_13742	86.81993127	8.167715095	18.20068704	0	0	0	37.72944447	0	7.807871176	2.17E-06	0.000222318	T459_13742	5	4042618	4046154	-	3249	protein_coding	hypothetical protein && sp|Q1MX30|XA21_ORYSI Receptor kinase-like protein Xa21 OS=Oryza sativa subsp. indica OX=39946 GN=XA21 PE=1 SV=1 && PF13855:Leucine rich repeat|PF00069:Protein kinase domain|PF08263:Leucine rich repeat N-terminal domain	-	-
T459_17329	684.0358221	43.90146864	79.50826442	2.643318982	1.024188809	0	269.1485184	1.222502597	7.786573916	1.44E-09	4.32E-07	T459_17329	6	212378274	212380049	-	1389	protein_coding	putative receptor-like protein kinase && sp|Q9ZUF4|RIPK_ARATH Serine/threonine-protein kinase RIPK OS=Arabidopsis thaliana OX=3702 GN=RIPK PE=1 SV=1 && PF07714:Protein tyrosine kinase	-	-
novel.5032	301.2388524	20.41928774	59.39171559	0	0	1.680621459	127.0166186	0.560207153	7.747025838	1.52E-07	2.36E-05	-	9	242359560	242362053	-	1112	-	- && - && -	-	-
novel.2818	85.50447777	14.29350142	6.705516276	0	0	0	35.50116515	0	7.719766622	5.73E-06	0.000486054	-	4	10731489	10733754	+	1550	-	- && sp|Q9LWM4|CIPK5_ORYSJ CBL-interacting protein kinase 5 OS=Oryza sativa subsp. japonica OX=39947 GN=CIPK5 PE=2 SV=1 && PF00069:Protein kinase domain|PF03822:NAF domain	-	-
T459_11162	2.630907008	33.69182477	62.26550828	0	0	0	32.86274669	0	7.618189706	1.01E-05	0.000758427	T459_11162	4	1774863	1776542	-	810	protein_coding	hypothetical protein && - && PF13855:Leucine rich repeat	-	-
novel.837	470.9323545	67.38364954	14.36896345	0	3.072566427	0	184.2283225	1.024188809	7.567516723	4.29E-07	5.76E-05	-	10	232084069	232086437	+	2277	-	- && - && -	-	-
novel.250	92.08174529	2.041928774	0.957930897	0	0	0	31.69386832	0	7.557817339	0.0004493	0.01358034	-	1	233831759	233850831	+	1235	-	- && - && -	-	-
T459_13226	1.315453504	75.55136463	14.36896345	0	0	0	30.4119272	0	7.504691216	7.69E-05	0.003490256	T459_13226	4	234013267	234013929	-	231	protein_coding	Defensin-like protein 1 && sp|P82787|DEF19_ARATH Defensin-like protein 19 OS=Arabidopsis thaliana OX=3702 GN=PDF1.4 PE=3 SV=2 && -	-	-
novel.5607	286.7688639	10.20964387	20.11654883	0	0	1.680621459	105.6983522	0.560207153	7.492133387	5.59E-06	0.000478951	-	PGAv.1.6.scaffold983	960729	962328	+	1600	-	- && - && -	-	-
novel.5349	82.87357076	4.083857548	3.831723587	0	0	0	30.26305063	0	7.489799244	9.62E-05	0.004149128	-	PGAv.1.6.scaffold2245	41391	42987	+	1525	-	- && - && -	-	-
T459_34474	82.87357076	2.041928774	5.74758538	0	0	0	30.2210283	0	7.488105063	0.000127903	0.005143854	T459_34474	PGAv.1.6.scaffold1652	214592	215008	+	417	protein_coding	hypothetical protein && sp|Q9LFE0|DOT2_ARATH SART-1 family protein DOT2 OS=Arabidopsis thaliana OX=3702 GN=DOT2 PE=1 SV=1 && -	-	-
T459_31483	78.92721025	4.083857548	7.663447173	0	0	0	30.22483832	0	7.487585453	4.40E-05	0.00228455	T459_31483	12	249500477	249504624	-	1572	protein_coding	Protein ECERIFERUM 1 && sp|B8AFI3|GLO14_ORYSI Very-long-chain aldehyde decarbonylase GL1-4 OS=Oryza sativa subsp. indica OX=39946 GN=GL1-4 PE=3 SV=1 && PF04116:Fatty acid hydroxylase superfamily|PF12076:WAX2 C-terminal domain	-	-
novel.4332	85.50447777	1.020964387	2.87379269	0	0	0	29.79974495	0	7.468508828	0.000399132	0.012353171	-	7	100897769	100900190	-	2102	-	- && sp|Q71BG9|TM22_SOLLC ToMV resistance protein Tm-2(2) OS=Solanum lycopersicum OX=4081 GN=Tm-2(2) PE=1 SV=1 && -	-	-
T459_13720	119.7062689	7.146750708	44.06482125	0	1.024188809	0	56.97261361	0.34139627	7.442658725	2.77E-06	0.000266875	T459_13720	5	3442795	3445218	-	1950	protein_coding	hypothetical protein && sp|C0LGD7|Y1684_ARATH Probable LRR receptor-like serine/threonine-protein kinase At1g06840 OS=Arabidopsis thaliana OX=3702 GN=At1g06840 PE=1 SV=2 && -	-	-
T459_21467	4333.103842	241.9685597	386.0461513	7.929956947	14.33864333	6.722485834	1653.706185	9.663695369	7.423839376	2.31E-13	1.85E-10	T459_21467	8	65076591	65077943	-	501	protein_coding	putative WRKY transcription factor 13 && sp|Q8VWQ5|WRK50_ARATH Probable WRKY transcription factor 50 OS=Arabidopsis thaliana OX=3702 GN=WRKY50 PE=2 SV=1 && PF03106:WRKY DNA -binding domain	WRKY	WRKY
T459_26805	42.09451213	12.25157264	31.61171959	0	0	0	28.65260145	0	7.412304243	3.57E-07	4.90E-05	T459_26805	11	2679579	2681355	+	1434	protein_coding	putative receptor-like protein kinase && sp|P93604|LRK10_WHEAT Rust resistance kinase Lr10 OS=Triticum aestivum OX=4565 GN=LRK10 PE=2 SV=1 && PF00069:Protein kinase domain	-	-
novel.1321	74.98084973	1.020964387	9.579308966	0	0	0	28.52704103	0	7.405134467	0.000174905	0.006551027	-	11	90145867	90146583	-	717	-	- && - && -	-	-
T459_11292	15.78544205	10.20964387	55.559992	0	0	0	27.18502597	0	7.344586925	3.10E-06	0.000292452	T459_11292	4	5724326	5727420	+	2331	protein_coding	hypothetical protein && sp|Q1MX30|XA21_ORYSI Receptor kinase-like protein Xa21 OS=Oryza sativa subsp. indica OX=39946 GN=XA21 PE=1 SV=1 && PF08263:Leucine rich repeat N-terminal domain|PF00069:Protein kinase domain|PF13855:Leucine rich repeat	-	-
T459_21650	59.19540768	8.167715095	13.41103255	0	0	0	26.92471844	0	7.31929037	7.53E-06	0.000599573	T459_21650	8	110076073	110078769	+	795	protein_coding	hypothetical protein && sp|Q9SAH7|WRK40_ARATH Probable WRKY transcription factor 40 OS=Arabidopsis thaliana OX=3702 GN=WRKY40 PE=1 SV=1 && PF03106:WRKY DNA -binding domain	WRKY	WRKY
T459_34358	76.29630324	3.062893161	0.957930897	0	0	0	26.77237577	0	7.313455628	0.000517428	0.015105679	T459_34358	PGAv.1.6.scaffold1613	287368	288102	-	735	protein_coding	hypothetical protein && sp|O65782|C83B1_ARATH Cytochrome P450 83B1 OS=Arabidopsis thaliana OX=3702 GN=CYP83B1 PE=1 SV=1 && PF00067:Cytochrome P450	-	-
T459_24822	234.1507237	30.62893161	16.28482524	0	0	1.680621459	93.68816019	0.560207153	7.310301714	1.65E-06	0.000176739	T459_24822	10	7264834	7268700	-	1380	protein_coding	Secologanin synthase && sp|W8JWW3|CA225_CATRO Cytochrome P450 72A225 OS=Catharanthus roseus OX=4058 GN=CYP72A225 PE=2 SV=1 && PF00067:Cytochrome P450	-	-
novel.5241	55.24904717	17.35639458	5.74758538	0	0	0	26.11767571	0	7.275597097	1.05E-05	0.000787431	-	PGAv.1.6.scaffold1544	368823	373436	-	1595	-	- && sp|Q9C6J3|FB52_ARATH Putative F-box protein At1g50870 OS=Arabidopsis thaliana OX=3702 GN=At1g50870 PE=4 SV=1 && PF00646:F-box domain	-	-
novel.3002	60.51086119	37.77568232	50.77033752	0	0	0.840310729	49.68562701	0.280103576	7.245994611	2.31E-08	4.84E-06	-	4	8443011	8444061	-	858	-	- && - && -	-	-
novel.3400	55.24904717	2.041928774	19.15861793	0	0	0	25.48319796	0	7.242141271	5.54E-05	0.0027237	-	5	6081629	6088000	-	1627	-	- && - && -	-	-
novel.4117	22.36270957	36.75471793	15.32689435	0	0	0	24.81477395	0	7.209018703	4.39E-07	5.87E-05	-	7	174189183	174190926	+	652	-	- && - && -	-	-
T459_29248	11.83908154	13.27253703	46.93861394	0	0	0	24.01674417	0	7.167167808	3.90E-06	0.000346038	T459_29248	12	5267125	5267475	-	351	protein_coding	Ethylene-responsive transcription factor 15 && sp|A0A3Q7I5Y9|ERFC3_SOLLC Ethylene-response factor C3 OS=Solanum lycopersicum OX=4081 GN=ERF.C.3 PE=2 SV=1 && PF00847:AP2 domain	AP2/ERF-ERF	AP2/ERF->AP2/ERF-ERF
novel.2816	53.93359367	13.27253703	2.87379269	0	0	0	23.35997446	0	7.114753186	6.60E-05	0.003123093	-	4	8647075	8648905	+	917	-	- && - && -	-	-
T459_29731	85.50447777	17.35639458	31.61171959	0	0	0.840310729	44.82419731	0.280103576	7.094383005	1.05E-06	0.000121648	T459_29731	12	27981504	27983898	+	597	protein_coding	hypothetical protein && sp|Q9SMP0|NFYC1_ARATH Nuclear transcription factor Y subunit C-1 OS=Arabidopsis thaliana OX=3702 GN=NFYC1 PE=1 SV=1 && -	-	-
T459_30695	52.61814016	11.23060826	4.789654483	0	0	0	22.87946763	0	7.0838614	3.96E-05	0.002102976	T459_30695	12	210303273	210306549	+	1542	protein_coding	hypothetical protein && sp|A0A1S3ZP85|OBL1_TOBAC Triacylglycerol lipase OBL1 OS=Nicotiana tabacum OX=4097 GN=OBL1 PE=1 SV=1 && PF01764:Lipase (class 3)	-	-
T459_07426	101.2899198	23.4821809	5.74758538	0	0	0.840310729	43.50656203	0.280103576	7.051882043	1.70E-05	0.00111072	T459_07426	3	5457033	5458224	-	966	protein_coding	hypothetical protein && sp|A0A290U7C4|ROQ1_NICBE Disease resistance protein Roq1 OS=Nicotiana benthamiana OX=4100 GN=ROQ1 PE=1 SV=1 && PF00931:NB-ARC domain|PF01582:TIR domain	-	-
T459_16517	56.56450068	1.020964387	8.62137807	0	0	0	22.06894771	0	7.03369033	0.000362112	0.011561714	T459_16517	6	126371455	126371670	-	216	protein_coding	hypothetical protein && - && -	-	-
T459_13916	972.1201395	45.94339741	85.2558498	0.881106327	5.120944045	2.520932188	367.7731289	2.840994187	7.03291712	1.98E-09	5.63E-07	T459_13916	5	9371170	9373175	+	501	protein_coding	CASP-like protein 4D1 && sp|A1XGB4|PIMP1_CAPAN CASP-like protein PIMP1 OS=Capsicum annuum OX=4072 GN=PIMP1 PE=2 SV=1 && PF04535:Domain of unknown function (DUF588)	-	-
novel.5309	10.52362803	53.09014812	1.915861793	0	0	0	21.84321265	0	7.026169927	0.000167641	0.006357516	-	PGAv.1.6.scaffold1820	129216	130787	-	822	-	- && - && -	-	-
T459_07238	31.5708841	9.188679482	24.90620331	0	0	0	21.88858896	0	7.023681782	2.69E-06	0.000261176	T459_07238	3	384198	385449	-	1029	protein_coding	hypothetical protein && - && -	-	-
novel.2926	56.56450068	5.104821935	2.87379269	0	0	0	21.51437177	0	6.995594873	0.000235888	0.008262516	-	4	204221656	204225438	+	1040	-	- && - && -	-	-
T459_31575	55.24904717	1.020964387	7.663447173	0	0	0	21.31115291	0	6.983061677	0.000434868	0.013248654	T459_31575	12	250664185	250666029	+	1845	protein_coding	hypothetical protein && sp|O49879|CF0_SOLLC Receptor-like protein Cf-9 homolog OS=Solanum lycopersicum OX=4081 GN=HCR9-0 PE=2 SV=2 && PF13855:Leucine rich repeat|PF08263:Leucine rich repeat N-terminal domain	-	-
novel.1495	44.72541914	13.27253703	5.74758538	0	0	0	21.24851385	0	6.976635318	2.59E-05	0.001511577	-	12	43407776	43408899	+	641	-	- && - && -	-	-
T459_05520	26.30907008	10.20964387	26.82206511	0	0	0	21.11359302	0	6.973720983	2.20E-06	0.000223385	T459_05520	2	139980535	139981152	+	618	protein_coding	hypothetical protein && sp|Q9FJ50|PYL11_ARATH Abscisic acid receptor PYL11 OS=Arabidopsis thaliana OX=3702 GN=PYL11 PE=1 SV=1 && PF10604:Polyketide cyclase / dehydrase and lipid transport	-	-
novel.1647	1906.092127	74.53040025	147.5213581	2.643318982	10.24188809	4.201553646	709.3812953	5.695586906	6.970677251	6.70E-10	2.26E-07	-	12	2461426	2463276	-	1564	-	- && sp|Q9LIR8|FBK67_ARATH F-box/kelch-repeat protein At3g23880 OS=Arabidopsis thaliana OX=3702 GN=At3g23880 PE=2 SV=1 && -	-	-
T459_02490	110.4980943	5.104821935	3.831723587	0.881106327	0	0	39.81154662	0.293702109	6.924189255	0.000166679	0.006338671	T459_02490	1	197379414	197381526	+	666	protein_coding	putative glutathione S-transferase && sp|Q03663|GSTX2_TOBAC Probable glutathione S-transferase OS=Nicotiana tabacum OX=4097 PE=2 SV=1 && PF00043:Glutathione S-transferase, C-terminal domain|PF02798:Glutathione S-transferase, N-terminal domain	-	-
T459_20025	92.08174529	7.146750708	20.11654883	0	0	0.840310729	39.78168161	0.280103576	6.922281446	1.82E-05	0.001166596	T459_20025	7	215812696	215815822	-	1992	protein_coding	hypothetical protein && sp|O81905|SD18_ARATH Receptor-like serine/threonine-protein kinase SD1-8 OS=Arabidopsis thaliana OX=3702 GN=SD18 PE=1 SV=1 && PF00954:S-locus glycoprotein domain|PF01453:D-mannose binding lectin|PF08276:PAN-like domain|PF00069:Protein kinase domain	-	-
novel.2817	44.72541914	4.083857548	12.45310166	0	0	0	20.42079278	0	6.920042606	5.75E-05	0.002793975	-	4	10522960	10524657	+	810	-	- && - && -	-	-
T459_14268	93.39719879	6.125786322	19.15861793	0.881106327	0	0	39.56053435	0.293702109	6.914362067	2.48E-05	0.001467949	T459_14268	5	30723039	30725843	-	1614	protein_coding	hypothetical protein && sp|Q9SXB8|Y1133_ARATH G-type lectin S-receptor-like serine/threonine-protein kinase At1g11330 OS=Arabidopsis thaliana OX=3702 GN=At1g11330 PE=1 SV=3 && PF08276:PAN-like domain|PF07714:Protein tyrosine kinase|PF00954:S-locus glycoprotein domain	-	-
T459_12645	43.40996564	12.25157264	60.34964649	0.881106327	0	0	38.67039492	0.293702109	6.887081533	2.05E-06	0.000213235	T459_12645	4	213589997	213590744	+	624	protein_coding	hypothetical protein && sp|Q8VZG8|MIK2_ARATH MDIS1-interacting receptor like kinase 2 OS=Arabidopsis thaliana OX=3702 GN=MIK2 PE=1 SV=3 && PF00069:Protein kinase domain	-	-
T459_12157	52.61814016	3.062893161	3.831723587	0	0	0	19.83758564	0	6.878184931	0.00035668	0.011427305	T459_12157	4	160604663	160607886	-	1530	protein_coding	hypothetical protein && sp|A0A0M4FMK2|RAM1_PETHY GRAS family protein RAM1 OS=Petunia hybrida OX=4102 GN=RAM1 PE=2 SV=1 && PF03514:GRAS domain family	GRAS	GRAS
T459_00593	578.7995418	222.5702363	36.40137407	2.643318982	1.024188809	3.361242917	279.2570507	2.342916903	6.875618033	2.14E-11	1.29E-08	T459_00593	1	11433031	11434643	+	636	protein_coding	Heat shock 22 kDa protein, mitochondrial && sp|P11890|HS23C_OXYRB Small heat shock protein, chloroplastic OS=Oxybasis rubra OX=3560 GN=HSP23 PE=2 SV=1 && PF00011:Hsp20/alpha crystallin family	-	-
T459_30930	48.67177965	8.167715095	0.957930897	0	0	0	19.26580855	0	6.836816041	0.000563008	0.016091753	T459_30930	12	232488658	232490151	+	1320	protein_coding	hypothetical protein && sp|F4K2E9|PRP16_ARATH Pre-mRNA-splicing factor ATP-dependent RNA helicase DEAH7 OS=Arabidopsis thaliana OX=3702 GN=CUV PE=1 SV=1 && -	-	-
novel.1058	47.35632615	3.062893161	6.705516276	0	0	0	19.04157853	0	6.818616753	0.000221349	0.007910249	-	11	8168939	8171565	+	775	-	- && - && -	-	-
T459_28612	48.67177965	1.020964387	6.705516276	0	0	0	18.7994201	0	6.801461239	0.000658659	0.017834808	T459_28612	11	258510697	258524735	+	3408	protein_coding	G-type lectin S-receptor-like serine/threonine-protein kinase && sp|O81832|Y4729_ARATH G-type lectin S-receptor-like serine/threonine-protein kinase At4g27290 OS=Arabidopsis thaliana OX=3702 GN=At4g27290 PE=3 SV=4 && PF01453:D-mannose binding lectin|PF07714:Protein tyrosine kinase|PF08276:PAN-like domain|PF11883:Domain of unknown function (DUF3403)|PF00954:S-locus glycoprotein domain	-	-
T459_29779	80.24266375	5.104821935	22.03241062	0	0	0.840310729	35.79329877	0.280103576	6.769932525	3.37E-05	0.001865975	T459_29779	12	31776439	31777023	-	585	protein_coding	Dirigent protein 21 && sp|Q9SS03|DIR21_ARATH Dirigent protein 21 OS=Arabidopsis thaliana OX=3702 GN=DIR21 PE=3 SV=1 && PF03018:Dirigent-like protein	-	-
T459_06174	5989.259804	579.9077718	1756.845264	17.62212655	50.18525164	9.243418022	2775.337613	25.68359874	6.760770107	2.46E-14	3.10E-11	T459_06174	2	152739468	152740635	-	765	protein_coding	Acidic endochitinase Q && sp|Q40114|CHIA_SOLCI Acidic endochitinase pcht28 OS=Solanum chilense OX=4083 PE=2 SV=1 && PF00182:Chitinase class I	-	-
T459_07329	1595.6451	219.5073432	97.70895146	13.21659491	4.096755236	0.840310729	637.620465	6.051220292	6.718064775	2.03E-09	5.70E-07	T459_07329	3	2391430	2393383	+	957	protein_coding	Glycine-rich protein && - && -	-	-
T459_25223	44.72541914	25.52410967	118.7834312	1.762212655	0	0	63.01098667	0.587404218	6.71179952	3.28E-07	4.56E-05	T459_25223	10	68711451	68718386	+	876	protein_coding	hypothetical protein && sp|K4BIZ9|WRK70_SOLLC WRKY DNA-binding transcription factor 70 OS=Solanum lycopersicum OX=4081 GN=WRKY70 PE=2 SV=1 && PF03106:WRKY DNA -binding domain	WRKY	WRKY
novel.3493	67.08812871	23.4821809	12.45310166	0	1.024188809	0	34.34113709	0.34139627	6.708452741	6.64E-06	0.000550715	-	5	144905435	144907342	-	1349	-	- && - && -	-	-
novel.3395	46.04087264	2.041928774	4.789654483	0	0	0	17.62415197	0	6.707070637	0.000564662	0.016122125	-	5	4340504	4341462	-	959	-	- && - && -	-	-
T459_35511	3.946360512	15.3144658	32.56965049	0	0	0	17.2768256	0	6.693807329	6.71E-05	0.003158663	T459_35511	PGAv.1.6.scaffold4523	1434	2124	+	270	protein_coding	hypothetical protein && sp|Q8GYA4|CRK10_ARATH Cysteine-rich receptor-like protein kinase 10 OS=Arabidopsis thaliana OX=3702 GN=CRK10 PE=1 SV=3 && -	-	-
T459_04895	93.39719879	3.062893161	4.789654483	0	1.024188809	0	33.74991548	0.34139627	6.685213922	0.000308276	0.010212836	T459_04895	2	116356698	116357324	-	627	protein_coding	hypothetical protein && sp|Q9LIE6|VQ22_ARATH VQ motif-containing protein 22 OS=Arabidopsis thaliana OX=3702 GN=VQ22 PE=2 SV=1 && PF05678:VQ motif	-	-
T459_33362	40.77905863	4.083857548	6.705516276	0	0	0	17.18947748	0	6.669933222	0.000197989	0.007236697	T459_33362	PGAv.1.6.scaffold1155	335275	338329	-	2736	protein_coding	hypothetical protein && sp|V9M2S5|RPV1_VITRO Disease resistance protein RPV1 OS=Vitis rotundifolia OX=103349 GN=RPV1 PE=1 SV=1 && PF01582:TIR domain|PF00931:NB-ARC domain	-	-
T459_04880	55.24904717	41.85953986	1.915861793	0.881106327	0	0	33.00814961	0.293702109	6.65521464	8.68E-05	0.00384257	T459_04880	2	115647181	115649555	+	1680	protein_coding	5-epiaristolochene synthase && sp|O65323|5EAS_CAPAN 5-epiaristolochene synthase OS=Capsicum annuum OX=4072 GN=EAS PE=1 SV=1 && PF03936:Terpene synthase family, metal binding domain|PF01397:Terpene synthase, N-terminal domain	-	-
T459_14234	30.25543059	9.188679482	11.49517076	0	0	0	16.97976028	0	6.652403926	1.98E-05	0.001237151	T459_14234	5	27431284	27434062	-	906	protein_coding	Gibberellin 2-beta-dioxygenase 8 && sp|Q7XP65|G2OX6_ORYSJ Gibberellin 2-beta-dioxygenase 6 OS=Oryza sativa subsp. japonica OX=39947 GN=GA2OX6 PE=1 SV=1 && PF14226:non-haem dioxygenase in morphine synthesis N-terminal|PF03171:2OG-Fe(II) oxygenase superfamily	-	-
T459_12577	42.09451213	2.041928774	6.705516276	0	0	0	16.94731906	0	6.650373381	0.000456488	0.013738485	T459_12577	4	207733870	207736900	-	720	protein_coding	Wound-induced protein WIN1 && sp|P09761|WIN1_SOLTU Wound-induced protein WIN1 OS=Solanum tuberosum OX=4113 GN=WIN1 PE=2 SV=1 && PF00967:Barwin family	-	-
T459_10454	32.8863376	5.104821935	12.45310166	0	0	0	16.81475373	0	6.638933371	6.14E-05	0.002934991	T459_10454	3	271832882	271839639	-	642	protein_coding	putative calcium-binding protein CML30 && - && PF13499:EF-hand domain pair	-	-
T459_17424	46.04087264	2.041928774	1.915861793	0	0	0	16.66622107	0	6.626633575	0.001324415	0.029224135	T459_17424	6	215540009	215542696	-	720	protein_coding	hypothetical protein && sp|Q940M4|OCT7_ARATH Organic cation/carnitine transporter 7 OS=Arabidopsis thaliana OX=3702 GN=OCT7 PE=2 SV=1 && -	-	-
T459_13719	36.83269811	6.125786322	6.705516276	0	0	0	16.5546669	0	6.614935399	0.000121422	0.004948904	T459_13719	5	3442119	3442699	-	444	protein_coding	hypothetical protein && sp|Q1MX30|XA21_ORYSI Receptor kinase-like protein Xa21 OS=Oryza sativa subsp. indica OX=39946 GN=XA21 PE=1 SV=1 && PF00069:Protein kinase domain	-	-
novel.1944	42.09451213	5.104821935	1.915861793	0	0	0	16.37173195	0	6.600104565	0.000677001	0.018151224	-	2	107753263	107753845	+	501	-	- && - && -	-	-
T459_11418	21.04725607	38.7966467	32.56965049	0	1.024188809	0	30.80451775	0.34139627	6.563571165	1.10E-06	0.000126429	T459_11418	4	10780300	10780656	-	357	protein_coding	hypothetical protein && - && PF07714:Protein tyrosine kinase	-	-
novel.1757	493.295064	24.50314529	69.92895545	0	2.048377618	4.201553646	195.9090549	2.083310421	6.545974645	1.36E-07	2.17E-05	-	12	147849980	147853559	-	1492	-	- && - && -	-	-
T459_18835	86.81993127	2.041928774	0.957930897	0.881106327	0	0	29.93993031	0.293702109	6.512946872	0.001402857	0.030447243	T459_18835	7	6085737	6088211	-	2475	protein_coding	hypothetical protein && sp|Q9STE7|R13L3_ARATH Putative disease resistance RPP13-like protein 3 OS=Arabidopsis thaliana OX=3702 GN=RPP13L3 PE=3 SV=1 && PF00931:NB-ARC domain	-	-
T459_24189	130.2298969	12.25157264	18.20068704	0	0	1.680621459	53.56071886	0.560207153	6.501636484	1.99E-05	0.00124104	T459_24189	9	262612694	262612870	-	177	protein_coding	DVL10 [Source:Projected from Arabidopsis thaliana (AT4G13395) UniProtKB/TrEMBL;Acc:Q6IM91] && sp|Q6IM91|DVL10_ARATH Small polypeptide DEVIL 10 OS=Arabidopsis thaliana OX=3702 GN=DVL10 PE=3 SV=1 && -	-	-
T459_11410	6.57726752	2.041928774	36.40137407	0	0	0	15.00685679	0	6.488253658	0.000624336	0.017230537	T459_11410	4	10581086	10582008	-	591	protein_coding	hypothetical protein && sp|Q1MX30|XA21_ORYSI Receptor kinase-like protein Xa21 OS=Oryza sativa subsp. indica OX=39946 GN=XA21 PE=1 SV=1 && PF00069:Protein kinase domain	-	-
T459_21752	224.9425492	23.4821809	3.831723587	0.881106327	2.048377618	0	84.08548456	0.976494648	6.471891799	2.31E-05	0.001384214	T459_21752	8	124387500	124391163	+	945	protein_coding	(+)-neomenthol dehydrogenase && sp|B2X050|MNR1_CAPAN (+)-neomenthol dehydrogenase OS=Capsicum annuum OX=4072 GN=MNR1 PE=1 SV=1 && PF00106:short chain dehydrogenase|PF13561:Enoyl-(Acyl carrier protein) reductase	-	-
T459_20276	146.015339	3.062893161	9.579308966	1.762212655	0	0	52.88584703	0.587404218	6.463852311	0.000243972	0.008474375	T459_20276	7	230607279	230608070	+	792	protein_coding	hypothetical protein && - && PF07816:Protein of unknown function (DUF1645)	-	-
T459_26674	38.14815162	5.104821935	0.957930897	0	0	0	14.73696815	0	6.448534897	0.001534902	0.03236827	T459_26674	11	304823	306551	+	582	protein_coding	hypothetical protein && sp|Q9QYI7|DNJB8_MOUSE DnaJ homolog subfamily B member 8 OS=Mus musculus OX=10090 GN=Dnajb8 PE=2 SV=1 && PF00226:DnaJ domain	-	-
T459_05500	31.5708841	1.020964387	11.49517076	0	0	0	14.69567308	0	6.446273604	0.000810507	0.020673624	T459_05500	2	139500054	139510099	-	1065	protein_coding	hypothetical protein && sp|P80884|ANAN_ANACO Ananain OS=Ananas comosus OX=4615 GN=AN1 PE=1 SV=2 && PF08246:Cathepsin propeptide inhibitor domain (I29)	-	-
T459_21124	196.0025721	29.60796722	90.04550428	2.643318982	1.024188809	0	105.2186812	1.222502597	6.431919561	4.70E-09	1.24E-06	T459_21124	8	655844	661849	-	2364	protein_coding	hypothetical protein && sp|Q40235|CF9_SOLPI Receptor-like protein Cf-9 OS=Solanum pimpinellifolium OX=4084 GN=CF-9 PE=1 SV=1 && PF13855:Leucine rich repeat|PF08263:Leucine rich repeat N-terminal domain	-	-
T459_32544	123.6526294	14.29350142	94.83515877	2.643318982	0	0	77.59376319	0.881106327	6.430150058	5.71E-07	7.31E-05	T459_32544	PGAv.1.6.scaffold866	798644	802389	-	3480	protein_coding	hypothetical protein && sp|Q9SX31|PERK9_ARATH Proline-rich receptor-like protein kinase PERK9 OS=Arabidopsis thaliana OX=3702 GN=PERK9 PE=1 SV=1 && PF00069:Protein kinase domain|PF13855:Leucine rich repeat|PF08263:Leucine rich repeat N-terminal domain	-	-
T459_27812	39.46360512	1.020964387	2.87379269	0	0	0	14.4527874	0	6.420538238	0.002242623	0.042732075	T459_27812	11	104146549	104151711	+	1770	protein_coding	Ubiquitin-conjugating enzyme E2 T && sp|Q941B6|UBC37_ARATH Probable ubiquitin-conjugating enzyme E2 37 OS=Arabidopsis thaliana OX=3702 GN=UBC37 PE=2 SV=2 && PF00179:Ubiquitin-conjugating enzyme|PF07727:Reverse transcriptase (RNA-dependent DNA polymerase)	-	-
T459_06078	64.4572217	8.167715095	11.49517076	0.881106327	0	0	28.04003585	0.293702109	6.415216569	6.81E-05	0.00318818	T459_06078	2	151229540	151230718	-	918	protein_coding	Rubber cis-polyprenyltransferase HRT2 && sp|K7WCI9|CPT3_SOLLC Dehydrodolichyl diphosphate synthase CPT3 OS=Solanum lycopersicum OX=4081 GN=CPT3 PE=1 SV=1 && PF01255:Putative undecaprenyl diphosphate synthase	-	-
novel.4187	11.83908154	27.56603845	42.14895945	0.881106327	0	0	27.18469315	0.293702109	6.385604466	8.62E-06	0.000667804	-	7	236638424	236640400	+	736	-	- && - && -	-	-
T459_29455	365.6960741	25.52410967	9.579308966	0	4.096755236	0.840310729	133.5998309	1.645688655	6.380020893	1.09E-05	0.000806955	T459_29455	12	12301266	12303800	+	2535	protein_coding	putative pre-mRNA-splicing factor ATP-dependent RNA helicase DHX16 && sp|Q8VY00|ESP3_ARATH Pre-mRNA-splicing factor ATP-dependent RNA helicase DEAH1 OS=Arabidopsis thaliana OX=3702 GN=ESP3 PE=1 SV=1 && PF07717:Oligonucleotide/oligosaccharide-binding (OB)-fold|PF04408:Helicase associated domain (HA2)|PF00271:Helicase conserved C-terminal domain	-	-
T459_19397	72.34994273	8.167715095	0.957930897	0	0	0.840310729	27.15852957	0.280103576	6.371188649	0.000787514	0.020288929	T459_19397	7	100850775	100857816	-	2835	protein_coding	hypothetical protein && sp|Q71BH0|TM2R_SOLLC ToMV resistance protein Tm-2(GCR236) OS=Solanum lycopersicum OX=4081 GN=Tm-2 PE=1 SV=1 && PF18052:Rx N-terminal domain|PF00931:NB-ARC domain	-	-
T459_27290	36.83269811	2.041928774	2.87379269	0	0	0	13.91613986	0	6.364818044	0.001514321	0.032060294	T459_27290	11	24183851	24184975	-	1125	protein_coding	hypothetical protein && sp|Q60CZ8|R1A10_SOLDE Putative late blight resistance protein homolog R1A-10 OS=Solanum demissum OX=50514 GN=R1A-10 PE=3 SV=1 && PF00931:NB-ARC domain	-	-
T459_31350	64.4572217	6.125786322	10.53723986	0	0	0.840310729	27.04008263	0.280103576	6.362958122	0.000121713	0.004953351	T459_31350	12	247497032	247504091	+	1185	protein_coding	hypothetical protein && sp|P0DO05|9DC1_SOLPI Receptor-like protein 9DC1 OS=Solanum pimpinellifolium OX=4084 GN=9DC1 PE=3 SV=1 && PF13855:Leucine rich repeat	-	-
T459_07022	72.34994273	3.062893161	3.831723587	0	0	0.840310729	26.41485316	0.280103576	6.330301362	0.000644311	0.017533373	T459_07022	2	166857951	166858454	+	504	protein_coding	Stomatin-like protein 2, mitochondrial && - && PF16200:C-terminal region of band_7	-	-
T459_25527	28.93997709	3.062893161	8.62137807	0	0	0	13.54141611	0	6.325415882	0.000383074	0.012006053	T459_25527	10	151547195	151548691	-	1359	protein_coding	Dehydration-responsive element-binding protein 2A && sp|O82132|DRE2A_ARATH Dehydration-responsive element-binding protein 2A OS=Arabidopsis thaliana OX=3702 GN=DREB2A PE=1 SV=1 && PF00847:AP2 domain	AP2/ERF-ERF	AP2/ERF->AP2/ERF-ERF
novel.1831	27.62452359	8.167715095	4.789654483	0	0	0	13.52729772	0	6.322679367	0.000215648	0.007757351	-	12	240934547	240939865	-	973	-	- && - && -	-	-
T459_09974	31.5708841	3.062893161	4.789654483	0	0	0	13.14114391	0	6.281038639	0.000776722	0.020074767	T459_09974	3	258347722	258353480	+	1443	protein_coding	hypothetical protein && sp|Q50EK6|C72B1_PINTA Abietadienol/abietadienal oxidase OS=Pinus taeda OX=3352 GN=CYP720B1 PE=1 SV=1 && PF00067:Cytochrome P450	-	-
novel.5505	1045.785536	38.7966467	245.2303095	6.167744292	10.24188809	0.840310729	443.2708307	5.749981037	6.280638782	1.62E-08	3.53E-06	-	PGAv.1.6.scaffold588	931529	936231	+	1610	-	- && - && -	-	-
T459_09309	256.5134333	10.20964387	77.59240263	0	2.048377618	2.520932188	114.7718266	1.523103269	6.238017397	6.44E-07	8.09E-05	T459_09309	3	225162775	225165153	-	2379	protein_coding	hypothetical protein && sp|Q7FAZ3|LERK1_ORYSJ G-type lectin S-receptor-like serine/threonine-protein kinase LECRK1 OS=Oryza sativa subsp. japonica OX=39947 GN=LECRK1 PE=2 SV=1 && PF00954:S-locus glycoprotein domain|PF00069:Protein kinase domain|PF01453:D-mannose binding lectin	-	-
T459_11184	38.14815162	34.71278916	197.3337647	3.52442531	0	0	90.06490183	1.174808437	6.237294673	6.12E-07	7.80E-05	T459_11184	4	2285692	2297781	+	2409	protein_coding	hypothetical protein && - && PF13855:Leucine rich repeat	-	-
T459_07298	17.10089555	12.25157264	8.62137807	0	0	0	12.65794876	0	6.231358541	4.84E-05	0.002455653	T459_07298	3	1616088	1617930	-	1575	protein_coding	hypothetical protein && sp|F4IBE4|DRL10_ARATH Probable disease resistance protein RF45 OS=Arabidopsis thaliana OX=3702 GN=RF45 PE=2 SV=1 && -	-	-
T459_12325	32.8863376	4.083857548	0.957930897	0	0	0	12.64270868	0	6.226359943	0.002564611	0.046985304	T459_12325	4	183848335	183851387	+	1338	protein_coding	Mitogen-activated protein kinase kinase kinase YODA && sp|F4HRJ4|M3K3A_ARATH Mitogen-activated protein kinase kinase kinase 3 OS=Arabidopsis thaliana OX=3702 GN=MAPKKK3 PE=1 SV=1 && PF00069:Protein kinase domain	-	-
T459_33021	32.8863376	4.083857548	0.957930897	0	0	0	12.64270868	0	6.226359943	0.002564611	0.046985304	T459_33021	PGAv.1.6.scaffold1041	184864	185769	+	906	protein_coding	Ethylene-responsive transcription factor && sp|Q9SZ06|EF109_ARATH Ethylene-responsive transcription factor ERF109 OS=Arabidopsis thaliana OX=3702 GN=ERF109 PE=1 SV=1 && PF00847:AP2 domain	AP2/ERF-ERF	AP2/ERF->AP2/ERF-ERF
novel.564	31.5708841	1.020964387	4.789654483	0	0	0	12.46050099	0	6.205607362	0.00228154	0.043115688	-	1	254918751	254919374	-	516	-	- && - && -	-	-
T459_30931	28.93997709	6.125786322	1.915861793	0	0	0	12.3272084	0	6.188848372	0.001159556	0.026704054	T459_30931	12	232490191	232491238	+	954	protein_coding	putative pre-mRNA-splicing factor ATP-dependent RNA helicase mog-1 && sp|F4K2E9|PRP16_ARATH Pre-mRNA-splicing factor ATP-dependent RNA helicase DEAH7 OS=Arabidopsis thaliana OX=3702 GN=CUV PE=1 SV=1 && PF07717:Oligonucleotide/oligosaccharide-binding (OB)-fold	-	-
novel.856	49.98723316	15.3144658	5.74758538	0	1.024188809	0	23.68309478	0.34139627	6.170845128	0.000112017	0.004641915	-	10	3616602	3620324	-	814	-	- && - && -	-	-
T459_24018	57.87995418	1.020964387	11.49517076	0	0	0.840310729	23.46536311	0.280103576	6.159904873	0.000835738	0.021178513	T459_24018	9	253157075	253160545	+	945	protein_coding	hypothetical protein && sp|Q71BH1|TM2S_SOLLC ToMV susceptible protein tm-2 OS=Solanum lycopersicum OX=4081 GN=tm-2 PE=1 SV=1 && PF00931:NB-ARC domain	-	-
T459_17575	210.4725607	24.50314529	13.41103255	0	0	3.361242917	82.7955795	1.120414306	6.156804511	2.18E-05	0.001325247	T459_17575	6	222386137	222391933	+	498	protein_coding	hypothetical protein && sp|Q9LVH4|CAR4_ARATH Protein C2-DOMAIN ABA-RELATED 4 OS=Arabidopsis thaliana OX=3702 GN=CAR4 PE=1 SV=1 && PF00168:C2 domain	-	-
T459_31348	9.208174529	10.20964387	16.28482524	0	0	0	11.90088121	0	6.153395238	6.90E-05	0.003219881	T459_31348	12	247485713	247486621	+	909	protein_coding	hypothetical protein && sp|Q5MR23|9DC3_SOLPI Receptor-like protein 9DC3 OS=Solanum pimpinellifolium OX=4084 GN=9DC3 PE=3 SV=1 && -	-	-
T459_20449	407.7905863	49.00629057	12.45310166	0	5.120944045	1.680621459	156.4166595	2.267188501	6.134220581	4.42E-06	0.000388427	T459_20449	7	237000246	237009615	-	1188	protein_coding	hypothetical protein && - && -	-	-
T459_18981	27.62452359	1.020964387	6.705516276	0	0	0	11.78366808	0	6.12530204	0.002079591	0.040706534	T459_18981	7	15423786	15441588	-	1596	protein_coding	hypothetical protein && sp|Q9FFM6|Y5578_ARATH Putative B3 domain-containing protein At5g35780 OS=Arabidopsis thaliana OX=3702 GN=At5g35780 PE=3 SV=2 && PF03754:Domain of unknown function (DUF313)	-	-
novel.3003	334.12519	41.85953986	660.9723187	7.04885062	8.193510472	0	345.6523495	5.08078703	6.1007847	3.91E-08	7.28E-06	-	4	8652376	8657035	-	3923	-	- && sp|Q1MX30|XA21_ORYSI Receptor kinase-like protein Xa21 OS=Oryza sativa subsp. indica OX=39946 GN=XA21 PE=1 SV=1 && PF13855:Leucine rich repeat|PF00069:Protein kinase domain	-	-
T459_03003	13.15453504	8.167715095	12.45310166	0	0	0	11.2584506	0	6.06635589	9.05E-05	0.003980417	T459_03003	1	242886879	242887460	+	582	protein_coding	hypothetical protein && - && PF03107:C1 domain	-	-
T459_34966	28.93997709	3.062893161	1.915861793	0	0	0	11.30624401	0	6.063491089	0.002487614	0.046080016	T459_34966	PGAv.1.6.scaffold2022	70350	71906	+	1440	protein_coding	hypothetical protein && - && -	-	-
T459_28508	76.29630324	41.85953986	1.915861793	1.762212655	0	0	40.02390163	0.587404218	6.059464406	0.000213645	0.007705633	T459_28508	11	255407613	255410594	+	1065	protein_coding	Hyoscyamine 6-dioxygenase && sp|P24397|HY6H_HYONI Hyoscyamine 6-dioxygenase OS=Hyoscyamus niger OX=4079 GN=H6H PE=1 SV=1 && PF14226:non-haem dioxygenase in morphine synthesis N-terminal|PF03171:2OG-Fe(II) oxygenase superfamily	-	-
T459_13501	15.78544205	9.188679482	8.62137807	0	0	0	11.19849987	0	6.05390979	0.000112444	0.004645457	T459_13501	4	239379568	239380243	-	591	protein_coding	hypothetical protein && - && PF13962:Domain of unknown function	-	-
T459_29652	22.36270957	10.20964387	0.957930897	0	0	0	11.17676145	0	6.049651381	0.001932719	0.038692703	T459_29652	12	21603968	21605650	+	1608	protein_coding	hypothetical protein && sp|Q5UNY4|YL728_MIMIV Uncharacterized protein L728 OS=Acanthamoeba polyphaga mimivirus OX=212035 GN=MIMI_L728 PE=4 SV=1 && PF11443:Domain of unknown function (DUF2828)	-	-
T459_11409	13.15453504	1.020964387	19.15861793	0	0	0	11.11137245	0	6.049486913	0.001636224	0.033901914	T459_11409	4	10580443	10581004	-	474	protein_coding	hypothetical protein && sp|Q9SHI2|Y1723_ARATH Leucine-rich repeat receptor-like serine/threonine-protein kinase At1g17230 OS=Arabidopsis thaliana OX=3702 GN=At1g17230 PE=1 SV=2 && PF00069:Protein kinase domain	-	-
T459_03594	7780.907477	2591.207614	1639.019764	56.39080496	77.83834948	47.89771157	4003.711618	60.70895534	6.044500326	2.04E-22	1.85E-18	T459_03594	1	286298830	286300733	-	1029	protein_coding	Senescence-specific cysteine protease SAG12 && sp|Q7XWK5|SAG39_ORYSJ Senescence-specific cysteine protease SAG39 OS=Oryza sativa subsp. japonica OX=39947 GN=SAG39 PE=2 SV=2 && PF00112:Papain family cysteine protease|PF08246:Cathepsin propeptide inhibitor domain (I29)	-	-
T459_21300	88.13538477	2.041928774	25.86413421	0	0	1.680621459	38.68048259	0.560207153	6.040758064	0.000292296	0.009803247	T459_21300	8	11537064	11537606	+	543	protein_coding	hypothetical protein && - && PF00168:C2 domain	-	-
T459_11756	14.46998855	7.146750708	11.49517076	0	0	0	11.03730334	0	6.035455643	0.000126127	0.005094967	T459_11756	4	46889950	46890693	+	744	protein_coding	Ethylene-responsive transcription factor && sp|Q9SFE4|ERF12_ARATH Ethylene-responsive transcription factor ERF012 OS=Arabidopsis thaliana OX=3702 GN=ERF012 PE=2 SV=1 && PF00847:AP2 domain	AP2/ERF-ERF	AP2/ERF->AP2/ERF-ERF
T459_18672	7.892721025	22.46121651	1.915861793	0	0	0	10.75659978	0	6.003584959	0.001322502	0.029222584	T459_18672	7	1636227	1640372	-	420	protein_coding	Heme oxygenase 1, chloroplastic && sp|Q69XJ4|HMOX1_ORYSJ Heme oxygenase 1, chloroplastic OS=Oryza sativa subsp. japonica OX=39947 GN=HO1 PE=2 SV=1 && PF01126:Heme oxygenase	-	-
T459_32952	85700.48034	6633.205622	10403.12954	518.9716269	565.3522225	525.1942058	34245.60517	536.5060184	5.996172168	4.72E-12	3.30E-09	T459_32952	PGAv.1.6.scaffold1030	843545	845054	-	945	protein_coding	Probable WRKY transcription factor 7 [Source:Projected from Arabidopsis thaliana (AT4G24240) UniProtKB/Swiss-Prot;Acc:Q9STX0] && sp|Q9STX0|WRKY7_ARATH Probable WRKY transcription factor 7 OS=Arabidopsis thaliana OX=3702 GN=WRKY7 PE=1 SV=1 && PF03106:WRKY DNA -binding domain|PF10533:Plant zinc cluster domain	WRKY	WRKY
T459_06699	26.30907008	3.062893161	2.87379269	0	0	0	10.74858531	0	5.989744425	0.002031174	0.040158074	T459_06699	2	161811309	161814433	-	2928	protein_coding	hypothetical protein && sp|Q9LU41|ACA9_ARATH Calcium-transporting ATPase 9, plasma membrane-type OS=Arabidopsis thaliana OX=3702 GN=ACA9 PE=2 SV=2 && PF00689:Cation transporting ATPase, C-terminus	-	-
T459_03904	56.56450068	1.020964387	3.831723587	0	1.024188809	0	20.47239622	0.34139627	5.961933896	0.002260687	0.042866593	T459_03904	1	305676863	305677573	+	711	protein_coding	hypothetical protein && - && PF03168:Late embryogenesis abundant protein	-	-
T459_11495	1099.719129	262.3878474	370.719257	7.929956947	19.45958737	0.840310729	577.6087446	9.409951682	5.954889453	3.23E-11	1.66E-08	T459_11495	4	13531465	13534702	-	2298	protein_coding	hypothetical protein && sp|Q1MX30|XA21_ORYSI Receptor kinase-like protein Xa21 OS=Oryza sativa subsp. indica OX=39946 GN=XA21 PE=1 SV=1 && PF13855:Leucine rich repeat|PF00069:Protein kinase domain	-	-
T459_11224	44.72541914	7.146750708	8.62137807	0.881106327	0	0	20.16451597	0.293702109	5.937310351	0.000242008	0.008427611	T459_11224	4	3356478	3356972	-	495	protein_coding	hypothetical protein && - && PF13855:Leucine rich repeat	-	-
T459_18276	5013.193304	678.9413173	861.1798761	28.19540248	56.33038449	22.68838969	2184.438166	35.73805889	5.936165567	1.90E-13	1.57E-10	T459_18276	6	237420461	237421342	+	882	protein_coding	Transcription factor LUX && sp|Q9LTH4|PCLL_ARATH Transcription factor BOA OS=Arabidopsis thaliana OX=3702 GN=BOA PE=2 SV=1 && PF00249:Myb-like DNA-binding domain	GARP-G2-like	GARP->GARP-G2-like
T459_08716	13.15453504	8.167715095	9.579308966	0	0	0	10.3005197	0	5.935635612	0.000163647	0.006258308	T459_08716	3	109703614	109704659	-	753	protein_coding	Myb-related protein && sp|Q9SJX8|MYB14_ARATH Transcription factor MYB14 OS=Arabidopsis thaliana OX=3702 GN=MYB14 PE=2 SV=1 && PF00249:Myb-like DNA-binding domain	MYB	MYB->MYB
T459_31635	3896.373279	920.909877	1205.077068	41.41199739	26.62890903	31.09149698	2007.453408	33.04413447	5.923280204	8.44E-22	5.75E-18	T459_31635	PGAv.1.6.scaffold289	200017	201966	-	1950	protein_coding	hypothetical protein && sp|P09189|HSP7C_PETHY Heat shock cognate 70 kDa protein OS=Petunia hybrida OX=4102 GN=HSP70 PE=2 SV=1 && PF00012:Hsp70 protein	-	-
T459_31634	2099.463793	512.5241222	608.2861194	20.26544553	19.45958737	13.44497167	1073.424678	17.72333486	5.921937031	2.03E-20	6.92E-17	T459_31634	PGAv.1.6.scaffold289	197896	199716	-	708	protein_coding	hypothetical protein && sp|Q93V51|PSE1_ARATH Protein LEAD-SENSITIVE 1 OS=Arabidopsis thaliana OX=3702 GN=PSE1 PE=2 SV=1 && PF04970:Lecithin retinol acyltransferase	-	-
T459_26839	585.3768093	74.53040025	80.46619532	6.167744292	0	5.882175105	246.791135	4.016639799	5.920156216	3.92E-08	7.28E-06	T459_26839	11	3269850	3270212	+	363	protein_coding	hypothetical protein && - && -	-	-
T459_14051	890.5620223	208.2767349	117.8255003	12.33548858	2.048377618	5.882175105	405.5547525	6.755347103	5.896645883	4.36E-11	2.20E-08	T459_14051	5	16095253	16095684	-	432	protein_coding	Multiprotein-bridging factor 1c && sp|Q9LV58|MBF1C_ARATH Multiprotein-bridging factor 1c OS=Arabidopsis thaliana OX=3702 GN=MBF1C PE=1 SV=1 && PF08523:Multiprotein bridging factor 1|PF01381:Helix-turn-helix	MBF1	MBF1
novel.3555	51.30268666	5.104821935	1.915861793	0	1.024188809	0	19.44112346	0.34139627	5.88598864	0.001468529	0.031473897	-	5	236096148	236097846	-	1699	-	- && sp|Q37680|NU5M_WHEAT NADH-ubiquinone oxidoreductase chain 5 OS=Triticum aestivum OX=4565 GN=ND5 PE=3 SV=1 && -	-	-
T459_28695	3058.429397	105.1593319	232.7772079	23.78987084	15.36283213	18.48683604	1132.121979	19.21317967	5.879655366	2.37E-08	4.84E-06	T459_28695	11	260773653	260775377	+	1725	protein_coding	hypothetical protein && - && PF06813:Nodulin-like	-	-
T459_13674	32.8863376	16.33543019	8.62137807	0.881106327	0	0	19.28104862	0.293702109	5.873444336	8.24E-05	0.003687532	T459_13674	5	1880004	1882418	-	729	protein_coding	hypothetical protein && sp|O22230|HSFB3_ARATH Heat stress transcription factor B-3 OS=Arabidopsis thaliana OX=3702 GN=HSFB3 PE=1 SV=1 && PF00447:HSF-type DNA-binding	HSF	HSF
T459_11341	27.62452359	17.35639458	58.43378469	1.762212655	0	0	34.47156762	0.587404218	5.842030638	7.86E-06	0.000619392	T459_11341	4	8382415	8386611	-	3543	protein_coding	hypothetical protein && sp|Q1MX30|XA21_ORYSI Receptor kinase-like protein Xa21 OS=Oryza sativa subsp. indica OX=39946 GN=XA21 PE=1 SV=1 && PF00069:Protein kinase domain|PF08263:Leucine rich repeat N-terminal domain|PF13855:Leucine rich repeat	-	-
T459_13735	28.93997709	17.35639458	9.579308966	0	1.024188809	0	18.62522688	0.34139627	5.824321163	6.76E-05	0.003170532	T459_13735	5	3831810	3832703	+	894	protein_coding	hypothetical protein && - && PF13855:Leucine rich repeat	-	-
T459_33760	9.208174529	13.27253703	5.74758538	0	0	0	9.409432313	0	5.808862829	0.000400759	0.012375407	T459_33760	PGAv.1.6.scaffold1329	204978	206315	+	1338	protein_coding	hypothetical protein && sp|B9DFV2|PQT3L_ARATH E3 ubiquitin ligase PQT3-like OS=Arabidopsis thaliana OX=3702 GN=At5g47430 PE=1 SV=1 && PF13696:Zinc knuckle|PF08783:DWNN domain	-	-
T459_10867	149.9616995	16.33543019	36.40137407	1.762212655	1.024188809	0.840310729	67.56616791	1.208904064	5.797521636	4.65E-07	6.15E-05	T459_10867	3	279673936	279680216	-	3087	protein_coding	G-type lectin S-receptor-like serine/threonine-protein kinase && sp|Q9LW83|CE101_ARATH G-type lectin S-receptor-like serine/threonine-protein kinase CES101 OS=Arabidopsis thaliana OX=3702 GN=CES101 PE=2 SV=2 && PF01453:D-mannose binding lectin|PF00069:Protein kinase domain|PF07727:Reverse transcriptase (RNA-dependent DNA polymerase)	-	-
T459_18321	445.9387379	22.46121651	38.31723587	0.881106327	4.096755236	4.201553646	168.9057301	3.05980507	5.789231264	8.04E-07	9.61E-05	T459_18321	6	238144215	238147520	-	957	protein_coding	60S acidic ribosomal protein P0 && sp|P50346|RLA0_SOYBN 60S acidic ribosomal protein P0 OS=Glycine max OX=3847 PE=2 SV=1 && PF17777:Insertion domain in 60S ribosomal protein L10P|PF00428:60s Acidic ribosomal protein|PF00466:Ribosomal protein L10	-	-
T459_35078	28.93997709	9.188679482	15.32689435	0.881106327	0	0	17.81851697	0.293702109	5.760624179	9.56E-05	0.004136726	T459_35078	PGAv.1.6.scaffold2157	42815	43900	-	1086	protein_coding	hypothetical protein && sp|Q5MR23|9DC3_SOLPI Receptor-like protein 9DC3 OS=Solanum pimpinellifolium OX=4084 GN=9DC3 PE=3 SV=1 && PF13855:Leucine rich repeat	-	-
T459_13107	2549.348891	238.9056665	136.0261873	22.02765819	15.36283213	17.64652532	974.7602483	18.34567188	5.730346274	5.03E-09	1.29E-06	T459_13107	4	231834785	231835741	+	957	protein_coding	AR781 [Source:Projected from Arabidopsis thaliana (AT2G26530) UniProtKB/TrEMBL;Acc:A0A178VPT1] && - && PF07816:Protein of unknown function (DUF1645)	-	-
T459_17924	3405.709122	130.6834415	337.1916756	29.95761513	23.55634261	21.84807896	1291.194746	25.1206789	5.683309014	1.59E-08	3.53E-06	T459_17924	6	230459458	230460827	-	417	protein_coding	HVA22-like protein d && sp|Q9FED2|HA22E_ARATH HVA22-like protein e OS=Arabidopsis thaliana OX=3702 GN=HVA22E PE=2 SV=1 && PF03134:TB2/DP1, HVA22 family	-	-
novel.4335	13593.89651	971.9580964	1776.003882	113.6627162	95.24955923	110.0807055	5447.286163	106.3309937	5.678684111	8.88E-11	4.17E-08	-	7	108736155	108740986	-	4215	-	- && - && -	-	-
T459_00572	28.93997709	55.13207689	6.705516276	0	0	1.680621459	30.25919009	0.560207153	5.676961524	9.51E-05	0.004136726	T459_00572	1	10642450	10643893	-	306	protein_coding	hypothetical protein && - && -	-	-
novel.4927	1900.830313	137.8301922	300.7903015	12.33548858	13.31445452	21.00776823	779.8169357	15.55257044	5.645624627	3.37E-10	1.31E-07	-	9	43983462	43984131	-	519	-	- && - && -	-	-
T459_12307	17.10089555	4.083857548	3.831723587	0	0	0	8.338825562	0	5.622326279	0.002237731	0.042711603	T459_12307	4	182464316	182471067	+	717	protein_coding	Glycolipid transfer protein 3 && sp|Q9LU33|GLTP3_ARATH Glycolipid transfer protein 3 OS=Arabidopsis thaliana OX=3702 GN=GLTP3 PE=2 SV=1 && PF08718:Glycolipid transfer protein (GLTP)	-	-
T459_08715	94.71265229	4.083857548	30.65378869	0	0	2.520932188	43.15009951	0.840310729	5.622147721	0.000183485	0.006816181	T459_08715	3	109581345	109583876	-	2532	protein_coding	hypothetical protein && sp|Q8VZ17|SUVH6_ARATH Histone-lysine N-methyltransferase, H3 lysine-9 specific SUVH6 OS=Arabidopsis thaliana OX=3702 GN=SUVH6 PE=1 SV=2 && PF00856:SET domain|PF05033:Pre-SET motif|PF02182:SAD/SRA domain	SET	SET
T459_17405	472.247808	149.0608005	154.2268744	4.405531637	9.217699281	2.520932188	258.5118276	5.381387702	5.608327007	1.27E-14	1.82E-11	T459_17405	6	214653052	214656041	+	918	protein_coding	Inositol oxygenase 4 && sp|Q8L799|MIOX1_ARATH Inositol oxygenase 1 OS=Arabidopsis thaliana OX=3702 GN=MIOX1 PE=2 SV=1 && PF05153:Myo-inositol oxygenase	-	-
T459_04931	6.57726752	10.20964387	7.663447173	0	0	0	8.150119521	0	5.605486912	0.00070401	0.018637119	T459_04931	2	118476538	118487850	-	1518	protein_coding	hypothetical protein && - && PF13962:Domain of unknown function	-	-
T459_08016	105.2362803	22.46121651	4.789654483	0.881106327	1.024188809	0.840310729	44.16238377	0.915201955	5.592295858	3.70E-05	0.00201036	T459_08016	3	23560000	23560449	-	450	protein_coding	hypothetical protein && - && PF13302:Acetyltransferase (GNAT) domain	GNAT	GNAT
novel.2985	34.20179111	9.188679482	3.831723587	0.881106327	0	0	15.74073139	0.293702109	5.578720968	0.000819632	0.020867326	-	4	239782190	239785599	+	1291	-	- && - && -	-	-
T459_06391	3.946360512	35.73375354	6.705516276	0.881106327	0	0	15.46187678	0.293702109	5.569550113	0.001077354	0.025374956	T459_06391	2	156278723	156280234	+	999	protein_coding	Peroxidase 15 && sp|Q9FJZ9|PER72_ARATH Peroxidase 72 OS=Arabidopsis thaliana OX=3702 GN=PER72 PE=1 SV=1 && PF00141:Peroxidase	-	-
T459_11219	336.756097	94.94968798	212.6606591	0	12.29026571	1.680621459	214.7888147	4.656962389	5.559811157	3.50E-08	6.58E-06	T459_11219	4	3298139	3299239	-	1101	protein_coding	hypothetical protein && - && PF13855:Leucine rich repeat	-	-
T459_32088	3.946360512	5.104821935	14.36896345	0	0	0	7.806715299	0	5.549014025	0.002063147	0.040558236	T459_32088	PGAv.1.6.scaffold588	132167	135564	+	1365	protein_coding	hypothetical protein && sp|Q6Z4G8|COBL1_ORYSJ COBRA-like protein 1 OS=Oryza sativa subsp. japonica OX=39947 GN=BC1L6 PE=2 SV=1 && PF04833:COBRA-like protein	-	-
T459_01614	190.7407581	11.23060826	0.957930897	0.881106327	0	3.361242917	67.64309908	1.414116415	5.548715019	0.000787985	0.020288929	T459_01614	1	66808785	66812514	-	978	protein_coding	Lignin-forming anionic peroxidase && sp|P11965|PERX_TOBAC Lignin-forming anionic peroxidase OS=Nicotiana tabacum OX=4097 PE=2 SV=1 && PF00141:Peroxidase	-	-
T459_30708	4638.289055	1159.815544	957.9308966	41.41199739	54.28200687	48.7380223	2252.011832	48.14400886	5.548019094	1.53E-17	3.22E-14	T459_30708	12	212053408	212053740	+	333	protein_coding	Protein ELF4-LIKE 3 && sp|Q8S8F5|EF4L3_ARATH Protein ELF4-LIKE 3 OS=Arabidopsis thaliana OX=3702 GN=EFL3 PE=3 SV=1 && PF07011:Early Flowering 4 domain	-	-
T459_11349	6.57726752	9.188679482	7.663447173	0	0	0	7.809798059	0	5.543574354	0.000860568	0.021606908	T459_11349	4	8755629	8756328	-	612	protein_coding	hypothetical protein && sp|P47735|RLK5_ARATH Receptor-like protein kinase 5 OS=Arabidopsis thaliana OX=3702 GN=RLK5 PE=1 SV=1 && PF00069:Protein kinase domain	-	-
T459_25716	1124.712746	109.2431894	244.2723786	10.57327593	11.2660769	10.08372875	492.7427713	10.64102719	5.533120008	2.99E-11	1.60E-08	T459_25716	10	185871505	185872299	+	795	protein_coding	hypothetical protein && sp|Q9FEW2|HIS8_NICPL Histidinol-phosphate aminotransferase, chloroplastic OS=Nicotiana plumbaginifolia OX=4092 GN=HPA PE=1 SV=1 && -	-	-
T459_14119	594.5849839	88.82390166	117.8255003	3.52442531	7.169321663	6.722485834	267.0781286	5.805410936	5.525767629	6.38E-11	3.05E-08	T459_14119	5	18810592	18813153	-	2562	protein_coding	hypothetical protein && sp|Q9M667|RPP13_ARATH Disease resistance protein RPP13 OS=Arabidopsis thaliana OX=3702 GN=RPP13 PE=2 SV=2 && PF18052:Rx N-terminal domain|PF00931:NB-ARC domain	-	-
T459_26091	101.2899198	14.29350142	11.49517076	1.762212655	1.024188809	0	42.35953066	0.928800488	5.521773637	4.06E-05	0.002144067	T459_26091	10	216174442	216176069	-	987	protein_coding	hypothetical protein && - && -	-	-
T459_10157	217.0498282	5.104821935	13.41103255	0	0	5.041864376	78.52189422	1.680621459	5.515695035	0.00078996	0.0203206	T459_10157	3	264731985	264733162	+	684	protein_coding	hypothetical protein && - && -	-	-
novel.4652	205.2107466	12.25157264	26.82206511	1.762212655	1.024188809	2.520932188	81.42812813	1.769111217	5.504462436	3.48E-06	0.00031773	-	9	447834	450037	+	2204	-	- && - && -	-	-
T459_32551	184.1634906	10.20964387	45.02275214	0	1.024188809	4.201553646	79.79862886	1.741914152	5.492570241	1.58E-05	0.001048092	T459_32551	PGAv.1.6.scaffold866	912324	913314	+	864	protein_coding	hypothetical protein && sp|P0DO05|9DC1_SOLPI Receptor-like protein 9DC1 OS=Solanum pimpinellifolium OX=4084 GN=9DC1 PE=3 SV=1 && -	-	-
T459_31087	556.4368322	10.20964387	29.6958578	3.52442531	8.193510472	1.680621459	198.780778	4.466185747	5.486794594	2.02E-05	0.001248945	T459_31087	12	239601456	239617840	+	2541	protein_coding	hypothetical protein && sp|Q39214|RPM1_ARATH Disease resistance protein RPM1 OS=Arabidopsis thaliana OX=3702 GN=RPM1 PE=1 SV=1 && PF00931:NB-ARC domain	-	-
T459_18228	69.71903572	6.125786322	2.87379269	0	0	1.680621459	26.23953824	0.560207153	5.481921653	0.001718561	0.035233093	T459_18228	6	236615270	236615767	+	498	protein_coding	hypothetical protein && sp|Q9SLD4|ZAT11_ARATH Zinc finger protein ZAT11 OS=Arabidopsis thaliana OX=3702 GN=ZAT11 PE=2 SV=1 && PF13912:C2H2-type zinc finger	C2H2	C2H2
novel.2743	2.630907008	98.01258114	15.32689435	0	0	2.520932188	38.65679417	0.840310729	5.475538202	0.000771262	0.019979759	-	3	269390357	269393822	-	1941	-	- && - && -	-	-
T459_23388	49.98723316	18.37735896	12.45310166	0.881106327	1.024188809	0	26.93923126	0.635098379	5.447996455	3.82E-05	0.002051885	T459_23388	9	122652611	122654057	+	882	protein_coding	Trihelix transcription factor GT-3b && sp|Q9SDW0|TGT3A_ARATH Trihelix transcription factor GT-3a OS=Arabidopsis thaliana OX=3702 GN=GT-3A PE=1 SV=1 && PF13837:Myb/SANT-like DNA-binding domain	Trihelix	Trihelix
T459_16032	7.892721025	10.20964387	3.831723587	0	0	0	7.311362827	0	5.443106543	0.001890866	0.038134785	T459_16032	6	13948481	13950736	+	2256	protein_coding	hypothetical protein && sp|Q6L3L0|R1B23_SOLDE Putative late blight resistance protein homolog R1B-23 OS=Solanum demissum OX=50514 GN=R1B-23 PE=3 SV=1 && PF00931:NB-ARC domain	-	-
novel.5203	5368.36575	802.4780081	1087.251568	51.10416699	50.18525164	65.54423689	2419.365109	55.61121851	5.442420654	6.95E-14	7.02E-11	-	PGAv.1.6.scaffold1374	257705	265640	+	3110	-	- && - && -	-	-
T459_11350	7.892721025	5.104821935	8.62137807	0	0	0	7.20630701	0	5.424141615	0.001514419	0.032060294	T459_11350	4	8757969	8759528	-	777	protein_coding	hypothetical protein && - && PF13855:Leucine rich repeat	-	-
novel.3549	1287.828981	8.167715095	139.8579109	9.692169602	17.41120975	6.722485834	478.6182022	11.2752884	5.4106229	1.27E-05	0.000922018	-	5	233157732	233159591	-	1389	-	- && - && -	-	-
T459_12828	28.93997709	4.083857548	8.62137807	0	0	0.840310729	13.88173757	0.280103576	5.397146518	0.001077647	0.025374956	T459_12828	4	223388803	223390730	+	849	protein_coding	hypothetical protein && - && PF03107:C1 domain	-	-
T459_12989	9.208174529	9.188679482	2.87379269	0	0	0	7.090215567	0	5.395544426	0.002769733	0.049620437	T459_12989	4	228945640	228947172	-	759	protein_coding	hypothetical protein && - && PF00134:Cyclin, N-terminal domain	-	-
T459_27315	4563.308206	549.2788402	633.1923227	12.33548858	82.95929353	42.01553646	1915.25979	45.77010619	5.388774087	7.40E-09	1.80E-06	T459_27315	11	28277422	28279047	+	1626	protein_coding	hypothetical protein && sp|Q9LJJ7|AATP9_ARATH AAA-ATPase At3g28580 OS=Arabidopsis thaliana OX=3702 GN=At3g28580 PE=2 SV=1 && PF00004:ATPase family associated with various cellular activities (AAA)|PF14363:Domain associated at C-terminal with AAA	-	-
novel.2252	557.7522857	82.69811534	17.24275614	6.167744292	7.169321663	2.520932188	219.2310524	5.285999381	5.379573954	1.05E-06	0.000121651	-	2	165240005	165241793	-	1789	-	- && sp|A7KTC5|PHT11_PETHY Low affinity inorganic phosphate transporter 1 OS=Petunia hybrida OX=4102 GN=PT1 PE=2 SV=1 && -	-	-
novel.1250	538.0204832	108.222225	93.87722787	9.692169602	3.072566427	5.041864376	246.7066454	5.935533468	5.367239031	2.29E-10	9.30E-08	-	11	3763436	3764865	-	868	-	- && - && -	-	-
T459_21218	197.3180256	34.71278916	32.56965049	1.762212655	3.072566427	1.680621459	88.20015509	2.17180018	5.35579585	7.64E-08	1.33E-05	T459_21218	8	2087760	2089068	-	1146	protein_coding	hypothetical protein && sp|Q9M667|RPP13_ARATH Disease resistance protein RPP13 OS=Arabidopsis thaliana OX=3702 GN=RPP13 PE=2 SV=2 && PF00931:NB-ARC domain	-	-
novel.3577	2901.89043	80.65618657	184.8806631	22.90876451	32.77404189	21.84807896	1055.809093	25.84362845	5.353027338	9.04E-07	0.000106685	-	6	3476534	3478157	+	1558	-	- && - && -	-	-
T459_31546	130.2298969	18.37735896	11.49517076	0	4.096755236	0	53.36747554	1.365585079	5.349582542	0.000227978	0.008060605	T459_31546	12	250414586	250418336	-	1245	protein_coding	hypothetical protein && sp|Q8VZG8|MIK2_ARATH MDIS1-interacting receptor like kinase 2 OS=Arabidopsis thaliana OX=3702 GN=MIK2 PE=1 SV=3 && PF13855:Leucine rich repeat|PF08263:Leucine rich repeat N-terminal domain	-	-
T459_00482	360.4342601	61.25786322	161.8903215	7.929956947	3.072566427	3.361242917	194.5274816	4.787922097	5.335950474	2.37E-11	1.38E-08	T459_00482	1	8840607	8842244	-	585	protein_coding	hypothetical protein && - && -	-	-
novel.3906	10.52362803	17.35639458	11.49517076	0	0	0.840310729	13.12506446	0.280103576	5.331277262	0.000264636	0.009099421	-	6	199336417	199337030	-	505	-	- && - && -	-	-
novel.2274	356.4878996	24.50314529	125.4889475	2.643318982	4.096755236	5.882175105	168.8266641	4.207416441	5.321590469	2.23E-08	4.74E-06	-	3	6145569	6148906	+	896	-	- && - && -	-	-
T459_22784	16507.62602	2310.442408	3427.476748	167.4102022	190.4991185	203.3551965	7415.181726	187.0881724	5.30861048	1.83E-13	1.57E-10	T459_22784	9	16279740	16282905	+	1629	protein_coding	Ankyrin repeat-containing protein && sp|Q6AWW5|Y5262_ARATH Ankyrin repeat-containing protein At5g02620 OS=Arabidopsis thaliana OX=3702 GN=At5g02620 PE=1 SV=1 && PF13962:Domain of unknown function|PF12796:Ankyrin repeats (3 copies)	-	-
T459_27634	26.30907008	5.104821935	7.663447173	0	1.024188809	0	13.02577973	0.34139627	5.30439802	0.001088755	0.025504366	T459_27634	11	64577982	64578353	-	372	protein_coding	hypothetical protein && sp|Q9SW70|SRP_VITRI Stress-related protein OS=Vitis riparia OX=96939 GN=SRP PE=2 SV=1 && PF05755:Rubber elongation factor protein (REF)	-	-
T459_31564	34.20179111	13.27253703	25.86413421	0	2.048377618	0	24.44615412	0.682792539	5.288911887	4.51E-05	0.0023282	T459_31564	12	250563891	250580755	-	4407	protein_coding	putative kinase-like protein TMKL1 && sp|P33543|TMKL1_ARATH Putative kinase-like protein TMKL1 OS=Arabidopsis thaliana OX=3702 GN=TMKL1 PE=1 SV=1 && PF08263:Leucine rich repeat N-terminal domain|PF07714:Protein tyrosine kinase|PF13855:Leucine rich repeat	-	-
T459_26300	401.2133187	175.6058746	800.8302296	9.692169602	12.29026571	13.44497167	459.2164743	11.80913566	5.281536332	5.81E-17	1.06E-13	T459_26300	10	225395047	225402104	+	2049	protein_coding	Cysteine-rich receptor-like protein kinase 25 && sp|Q9M0X5|CRK25_ARATH Cysteine-rich receptor-like protein kinase 25 OS=Arabidopsis thaliana OX=3702 GN=CRK25 PE=3 SV=1 && PF00069:Protein kinase domain|PF01657:Salt stress response/antifungal	-	-
T459_33164	335.4406435	23.4821809	134.1103255	4.405531637	4.096755236	4.201553646	164.3443833	4.234613507	5.275871848	1.26E-08	2.85E-06	T459_33164	PGAv.1.6.scaffold1085	846145	847514	+	777	protein_coding	Myb-related protein && sp|Q7XBH4|MYB4_ORYSJ Transcription factor MYB4 OS=Oryza sativa subsp. japonica OX=39947 GN=MYB4 PE=2 SV=2 && PF00249:Myb-like DNA-binding domain	MYB	MYB->MYB
T459_28754	594.5849839	155.1865868	1065.219157	17.62212655	18.43539856	10.92403948	604.9969092	15.66052153	5.274871592	5.53E-14	5.79E-11	T459_28754	11	262581421	262582209	+	789	protein_coding	Ripening-related protein grip22 && sp|P85261|KIWEL_ACTCC Kiwellin OS=Actinidia chinensis var. chinensis OX=1590841 GN=KWL1 PE=1 SV=2 && -	-	-
T459_15334	48.67177965	8.167715095	16.28482524	0	2.048377618	0	24.37477333	0.682792539	5.262680841	0.000280628	0.009493661	T459_15334	5	231987672	231988832	+	651	protein_coding	hypothetical protein && - && -	-	-
T459_26807	47.35632615	5.104821935	17.24275614	0	1.024188809	0.840310729	23.23463474	0.621499846	5.241523213	0.000278875	0.009469596	T459_26807	11	2694185	2700155	+	2484	protein_coding	putative receptor-like protein kinase && sp|Q9FID6|Y5392_ARATH Probable receptor-like protein kinase At5g39020 OS=Arabidopsis thaliana OX=3702 GN=At5g39020 PE=2 SV=1 && PF14380:Wall-associated receptor kinase C-terminal|PF00069:Protein kinase domain	-	-
T459_09598	184.1634906	94.94968798	38.31723587	2.643318982	5.120944045	0.840310729	105.8101381	2.868191252	5.236523865	1.54E-09	4.56E-07	T459_09598	3	247286118	247287509	+	1062	protein_coding	hypothetical protein && sp|Q680C0|GDL62_ARATH GDSL esterase/lipase At4g10955 OS=Arabidopsis thaliana OX=3702 GN=At4g10955 PE=2 SV=1 && -	-	-
T459_12584	172.324409	20.41928774	4.789654483	0.881106327	1.024188809	3.361242917	65.84445042	1.755512685	5.207883613	7.92E-05	0.003583226	T459_12584	4	209072057	209076753	+	585	protein_coding	hypothetical protein && sp|Q0WM29|MMSA_ARATH Methylmalonate-semialdehyde dehydrogenase [acylating], mitochondrial OS=Arabidopsis thaliana OX=3702 GN=ALDH6B2 PE=1 SV=2 && PF00171:Aldehyde dehydrogenase family	-	-
T459_19584	22.36270957	9.188679482	33.52758138	0	0	1.680621459	21.69299014	0.560207153	5.192331473	0.000150223	0.005835293	T459_19584	7	148857595	148862515	-	3351	protein_coding	hypothetical protein && sp|Q6JN46|EIX2_SOLLC Receptor-like protein EIX2 OS=Solanum lycopersicum OX=4081 GN=EIX2 PE=1 SV=2 && PF08263:Leucine rich repeat N-terminal domain|PF14223:gag-polypeptide of LTR copia-type|PF13855:Leucine rich repeat	-	-
T459_21902	468.3014475	230.7379514	195.4179029	9.692169602	8.193510472	6.722485834	298.1524339	8.202721969	5.18355649	2.47E-21	1.35E-17	T459_21902	8	129798473	129798865	+	393	protein_coding	hypothetical protein && sp|Q42952|NLTP1_TOBAC Non-specific lipid-transfer protein 1 OS=Nicotiana tabacum OX=4097 GN=LTP1 PE=1 SV=1 && PF00234:Protease inhibitor/seed storage/LTP family	-	-
T459_15333	35.51724461	4.083857548	24.90620331	0	0	1.680621459	21.50243516	0.560207153	5.183536951	0.000586851	0.016513578	T459_15333	5	231984980	231987269	+	864	protein_coding	hypothetical protein && - && -	-	-
T459_11220	102.6053733	115.3689757	251.9358258	3.52442531	10.24188809	0	156.636725	4.588771133	5.129098803	7.12E-09	1.75E-06	T459_11220	4	3299285	3300758	-	1317	protein_coding	hypothetical protein && - && PF13855:Leucine rich repeat	-	-
novel.2711	18290.06552	1809.148894	2436.01827	238.7798147	183.3297968	221.8420325	7511.744228	214.650548	5.128917294	5.78E-10	1.97E-07	-	3	250840077	250845236	-	1708	-	- && sp|Q9XGN1|TTG1_ARATH Protein TRANSPARENT TESTA GLABRA 1 OS=Arabidopsis thaliana OX=3702 GN=TTG1 PE=1 SV=1 && -	-	-
T459_13876	513.0268666	46.9643618	27.779996	3.52442531	9.217699281	4.201553646	195.9237415	5.647892746	5.12403314	2.14E-06	0.000221148	T459_13876	5	8128371	8133451	+	894	protein_coding	hypothetical protein && sp|Q9C942|CSE_ARATH Caffeoylshikimate esterase OS=Arabidopsis thaliana OX=3702 GN=CSE PE=1 SV=1 && PF12146:Serine aminopeptidase, S33	-	-
T459_07239	265.7216078	70.4465427	165.7220451	4.405531637	5.120944045	5.041864376	167.2967319	4.856113353	5.105759922	4.68E-14	5.11E-11	T459_07239	3	390040	405346	-	2559	protein_coding	hypothetical protein && sp|Q6ZFZ4|DEK1_ORYSJ Calpain-type cysteine protease ADL1 OS=Oryza sativa subsp. japonica OX=39947 GN=ADL1 PE=1 SV=1 && PF08263:Leucine rich repeat N-terminal domain|PF13855:Leucine rich repeat	-	-
novel.3149	42.09451213	13.27253703	6.705516276	0.881106327	0	0.840310729	20.69085515	0.573805686	5.104822078	0.000320181	0.010518541	-	4	218515981	218516803	-	823	-	- && - && -	-	-
T459_11371	124.9680829	121.494762	343.8971919	7.929956947	6.145132854	3.361242917	196.7866789	5.812110906	5.08839254	2.51E-14	3.10E-11	T459_11371	4	9384439	9386935	-	2259	protein_coding	hypothetical protein && sp|Q1MX30|XA21_ORYSI Receptor kinase-like protein Xa21 OS=Oryza sativa subsp. indica OX=39946 GN=XA21 PE=1 SV=1 && PF00069:Protein kinase domain|PF13855:Leucine rich repeat	-	-
T459_11354	15.78544205	4.083857548	13.41103255	0	1.024188809	0	11.09344405	0.34139627	5.080055246	0.001368884	0.029932128	T459_11354	4	8836090	8836576	-	399	protein_coding	hypothetical protein && sp|Q9LMN6|WAK4_ARATH Wall-associated receptor kinase 4 OS=Arabidopsis thaliana OX=3702 GN=WAK4 PE=2 SV=1 && -	-	-
T459_20375	951.0728835	159.2704444	241.398586	18.50323288	13.31445452	8.403107293	450.5806379	13.40693156	5.07089851	1.37E-11	9.37E-09	T459_20375	7	234964748	234978506	+	1023	protein_coding	hypothetical protein && sp|Q9FZ70|FDL1_ARATH F-box/FBD/LRR-repeat protein At1g13570 OS=Arabidopsis thaliana OX=3702 GN=At1g13570 PE=2 SV=1 && -	-	-
T459_24973	9223.959971	832.0859753	1277.879816	88.99173908	128.0236011	121.004745	3777.975254	112.6733617	5.067406423	1.78E-09	5.13E-07	T459_24973	10	19089602	19091350	+	1689	protein_coding	Eukaryotic translation initiation factor 3 subunit D && sp|P56820|EIF3D_ARATH Eukaryotic translation initiation factor 3 subunit D OS=Arabidopsis thaliana OX=3702 GN=TIF3D1 PE=1 SV=1 && PF05091:Eukaryotic translation initiation factor 3 subunit 7 (eIF-3)	-	-
T459_25878	21.04725607	8.167715095	3.831723587	0	1.024188809	0	11.01556492	0.34139627	5.06178027	0.002071373	0.040620594	T459_25878	10	199148791	199151587	+	762	protein_coding	hypothetical protein && sp|O04515|RAS1_ARATH Protein RESPONSE TO ABA AND SALT 1 OS=Arabidopsis thaliana OX=3702 GN=RAS1 PE=2 SV=1 && PF14144:Seed dormancy control	-	-
T459_05734	122.3371759	10.20964387	12.45310166	2.643318982	0	1.680621459	48.33330714	1.44131348	5.031593727	0.00012067	0.004926127	T459_05734	2	144548255	144549537	-	1212	protein_coding	hypothetical protein && sp|Q9LG23|PPR82_ARATH Pentatricopeptide repeat-containing protein At1g55890, mitochondrial OS=Arabidopsis thaliana OX=3702 GN=At1g55890 PE=1 SV=1 && PF13812:Pentatricopeptide repeat domain	-	-
T459_06581	363.0651671	45.94339741	22.99034152	0.881106327	9.217699281	3.361242917	143.9996354	4.486682842	5.019061602	1.01E-05	0.000758427	T459_06581	2	159896924	159898217	-	825	protein_coding	putative esterase D14L && sp|Q9SZU7|KAI2_ARATH Probable esterase KAI2 OS=Arabidopsis thaliana OX=3702 GN=KAI2 PE=1 SV=1 && PF12697:Alpha/beta hydrolase family	-	-
novel.2683	119.7062689	15.3144658	15.32689435	0	3.072566427	1.680621459	50.11587634	1.584395962	5.00662631	5.14E-05	0.002571251	-	3	234995021	234995435	-	415	-	- && - && -	-	-
T459_32368	36.83269811	82.69811534	113.9937767	0.881106327	3.072566427	3.361242917	77.84153005	2.438305224	5.006505843	3.51E-10	1.35E-07	T459_32368	PGAv.1.6.scaffold681	1047302	1050583	+	3282	protein_coding	hypothetical protein && sp|Q7XA40|RGA3_SOLBU Putative disease resistance protein RGA3 OS=Solanum bulbocastanum OX=147425 GN=RGA3 PE=2 SV=2 && PF18052:Rx N-terminal domain|PF00931:NB-ARC domain|PF13855:Leucine rich repeat	-	-
novel.5402	670.8812871	42.88050425	120.699293	13.21659491	5.120944045	7.562796564	278.1536948	8.633445174	5.004437718	1.75E-07	2.68E-05	-	PGAv.1.6.scaffold289	204038	206306	+	1922	-	- && - && -	-	-
T459_25800	3213.652911	280.7652064	1053.723986	27.31429615	47.11268521	67.22485834	1516.047368	47.2172799	5.004228036	4.83E-10	1.67E-07	T459_25800	10	193867221	193873264	+	468	protein_coding	hypothetical protein && sp|K4BIZ9|WRK70_SOLLC WRKY DNA-binding transcription factor 70 OS=Solanum lycopersicum OX=4081 GN=WRKY70 PE=2 SV=1 && PF03106:WRKY DNA -binding domain	WRKY	WRKY
T459_28697	217.0498282	20.41928774	12.45310166	2.643318982	0	5.041864376	83.30740586	2.561727786	4.995995491	0.000103798	0.0043812	T459_28697	11	260792055	260793139	-	987	protein_coding	hypothetical protein && - && PF03478:Protein of unknown function (DUF295)	-	-
T459_15241	142.0689784	118.4318689	56.5179229	2.643318982	3.072566427	4.201553646	105.6729234	3.305813019	4.988787029	1.85E-13	1.57E-10	T459_15241	5	228557032	228557763	+	324	protein_coding	hypothetical protein && - && -	-	-
T459_11264	27.62452359	10.20964387	45.98068304	0	0	2.520932188	27.9382835	0.840310729	4.985406717	9.56E-05	0.004136726	T459_11264	4	5242695	5245962	-	1989	protein_coding	hypothetical protein && sp|Q1MX30|XA21_ORYSI Receptor kinase-like protein Xa21 OS=Oryza sativa subsp. indica OX=39946 GN=XA21 PE=1 SV=1 && PF00069:Protein kinase domain|PF13855:Leucine rich repeat	-	-
novel.316	110.4980943	15.3144658	19.15861793	1.762212655	2.048377618	0.840310729	48.32372603	1.550300334	4.972298181	8.94E-06	0.000684429	-	1	305316013	305317498	+	726	-	- && - && -	-	-
T459_31175	17.10089555	8.167715095	5.74758538	0	0	0.840310729	10.33873201	0.280103576	4.97163966	0.001576391	0.032962768	T459_31175	12	242839418	242841211	-	477	protein_coding	Pathogenesis-related protein STH-21 && sp|P17642|PRS2_SOLTU Pathogenesis-related protein STH-2 OS=Solanum tuberosum OX=4113 GN=STH-2 PE=2 SV=1 && PF00407:Pathogenesis-related protein Bet v I family	-	-
T459_03013	10839.33687	1268.037769	1572.922532	127.7604175	160.797643	147.8946884	4560.099058	145.4842496	4.970122779	3.99E-10	1.49E-07	T459_03013	1	243063576	243064718	-	654	protein_coding	hypothetical protein && - && -	-	-
T459_18746	401.2133187	109.2431894	367.8454643	3.52442531	4.096755236	20.1674575	292.7673242	9.26287935	4.968813557	4.48E-10	1.59E-07	T459_18746	7	3159737	3161758	-	1746	protein_coding	hypothetical protein && sp|O04567|Y1719_ARATH Probable inactive receptor kinase At1g27190 OS=Arabidopsis thaliana OX=3702 GN=At1g27190 PE=1 SV=1 && PF07714:Protein tyrosine kinase	-	-
T459_04175	7719.081162	1033.21596	1102.578462	116.3060352	112.660769	89.07293731	3284.958528	106.0132472	4.953562793	2.33E-10	9.34E-08	T459_04175	2	16214134	16214604	-	471	protein_coding	Ethylene-responsive transcription factor && sp|Q9LYU3|EF113_ARATH Ethylene-responsive transcription factor ERF113 OS=Arabidopsis thaliana OX=3702 GN=ERF113 PE=2 SV=1 && PF00847:AP2 domain	AP2/ERF-ERF	AP2/ERF->AP2/ERF-ERF
novel.274	90.76629178	46.9643618	61.30757738	2.643318982	4.096755236	0	66.34607699	2.246691406	4.933557593	8.84E-10	2.87E-07	-	1	254942066	254948592	+	1379	-	- && sp|Q40235|CF9_SOLPI Receptor-like protein Cf-9 OS=Solanum pimpinellifolium OX=4084 GN=CF-9 PE=1 SV=1 && -	-	-
T459_23071	1202.324503	119.4528333	74.71860994	22.02765819	15.36283213	8.403107293	465.4986487	15.26453254	4.930554296	6.66E-07	8.29E-05	T459_23071	9	48846224	48847413	-	672	protein_coding	putative glutathione S-transferase && sp|Q03662|GSTX1_TOBAC Probable glutathione S-transferase OS=Nicotiana tabacum OX=4097 PE=2 SV=1 && PF02798:Glutathione S-transferase, N-terminal domain|PF00043:Glutathione S-transferase, C-terminal domain	-	-
T459_11223	101.2899198	10.20964387	24.90620331	0	2.048377618	2.520932188	45.468589	1.523103269	4.898897286	4.60E-05	0.002360042	T459_11223	4	3355052	3355676	-	537	protein_coding	hypothetical protein && sp|Q9FN94|RLK0_ARATH Receptor-like protein kinase At5g59670 OS=Arabidopsis thaliana OX=3702 GN=At5g59670 PE=1 SV=1 && PF00069:Protein kinase domain	-	-
T459_11457	32.8863376	18.37735896	82.38205711	0	2.048377618	2.520932188	44.54858456	1.523103269	4.878568812	3.11E-06	0.000292541	T459_11457	4	12419480	12437622	-	3111	protein_coding	hypothetical protein && - && PF13855:Leucine rich repeat	-	-
novel.5268	434.0996564	21.44025213	47.89654483	6.167744292	10.24188809	0.840310729	167.8121511	5.749981037	4.877233968	2.76E-05	0.00158296	-	PGAv.1.6.scaffold1673	40247	41507	-	1189	-	- && - && -	-	-
novel.4548	244.6743518	24.50314529	29.6958578	5.286637965	4.096755236	0.840310729	99.62445161	3.40790131	4.875105605	6.80E-06	0.000555466	-	8	133752295	133829293	+	1452	-	- && - && -	-	-
T459_21221	460.4087264	43.90146864	90.04550428	8.811063275	8.193510472	3.361242917	198.1185665	6.788605555	4.870514447	1.15E-07	1.87E-05	T459_21221	8	2103764	2106196	+	2259	protein_coding	hypothetical protein && sp|Q9M667|RPP13_ARATH Disease resistance protein RPP13 OS=Arabidopsis thaliana OX=3702 GN=RPP13 PE=2 SV=2 && PF00931:NB-ARC domain	-	-
T459_05228	635.3640425	71.46750708	87.17171159	0	21.50796499	5.882175105	264.6677537	9.130046698	4.866384504	6.94E-05	0.003235385	T459_05228	2	133398043	133402805	+	2283	protein_coding	hypothetical protein && sp|Q9FK76|SBT56_ARATH Subtilisin-like protease SBT5.6 OS=Arabidopsis thaliana OX=3702 GN=SBT5.6 PE=2 SV=1 && PF00082:Subtilase family|PF05922:Peptidase inhibitor I9|PF17766:Fibronectin type-III domain	-	-
T459_23116	457.7778194	100.0545099	105.3723986	4.405531637	9.217699281	9.243418022	221.0682427	7.622216313	4.858742321	2.07E-10	8.70E-08	T459_23116	9	53942645	53944639	-	1995	protein_coding	L-type lectin-domain containing receptor kinase IV.3 && sp|O80939|LRK41_ARATH L-type lectin-domain containing receptor kinase IV.1 OS=Arabidopsis thaliana OX=3702 GN=LECRK41 PE=2 SV=1 && PF00139:Legume lectin domain|PF00069:Protein kinase domain	-	-
T459_03982	765.5939394	156.2075512	169.5537687	14.97880757	19.45958737	4.201553646	363.7850864	12.87998286	4.826278373	2.20E-09	6.12E-07	T459_03982	1	306837304	306840400	-	426	protein_coding	hypothetical protein && sp|Q9LJ86|LTPG5_ARATH Non-specific lipid transfer protein GPI-anchored 5 OS=Arabidopsis thaliana OX=3702 GN=LTPG5 PE=2 SV=1 && PF14368:Probable lipid transfer	-	-
T459_20347	194.6871186	21.44025213	29.6958578	4.405531637	0	4.201553646	81.94107618	2.869028428	4.808497108	2.32E-05	0.001388751	T459_20347	7	234113839	234119111	-	1311	protein_coding	hypothetical protein && - && -	-	-
T459_05058	4918.480652	588.0754869	156.1427362	28.19540248	143.3864333	31.93180771	1887.566292	67.83788115	4.799578448	1.35E-05	0.000947985	T459_05058	2	128719594	128720781	-	699	protein_coding	putative glutathione S-transferase parC && sp|P25317|GSTXA_TOBAC Probable glutathione S-transferase parA OS=Nicotiana tabacum OX=4097 GN=PARA PE=2 SV=1 && PF02798:Glutathione S-transferase, N-terminal domain|PF13410:Glutathione S-transferase, C-terminal domain	-	-
T459_33188	56.56450068	13.27253703	8.62137807	0.881106327	2.048377618	0	26.15280526	0.976494648	4.793578632	0.000242367	0.008429356	T459_33188	PGAv.1.6.scaffold1089	496822	498697	-	864	protein_coding	Ethylene-responsive transcription factor && sp|Q9LYU3|EF113_ARATH Ethylene-responsive transcription factor ERF113 OS=Arabidopsis thaliana OX=3702 GN=ERF113 PE=2 SV=1 && PF00847:AP2 domain	AP2/ERF-ERF	AP2/ERF->AP2/ERF-ERF
T459_30069	26.30907008	58.19497005	202.1234192	0	7.169321663	3.361242917	95.54248644	3.510188193	4.790056215	8.44E-06	0.000657469	T459_30069	12	60907578	60922037	-	591	protein_coding	putative WRKY transcription factor 56 && sp|Q93WU9|WRK51_ARATH Probable WRKY transcription factor 51 OS=Arabidopsis thaliana OX=3702 GN=WRKY51 PE=1 SV=1 && PF03106:WRKY DNA -binding domain	WRKY	WRKY
T459_30283	244.6743518	56.15304128	62.26550828	3.52442531	1.024188809	8.403107293	121.0309671	4.317240471	4.782471756	7.13E-08	1.25E-05	T459_30283	12	122718315	122724064	-	804	protein_coding	hypothetical protein && - && -	-	-
T459_02270	44.72541914	24.50314529	5.74758538	0.881106327	1.024188809	0.840310729	24.99204994	0.915201955	4.769028158	0.000106983	0.004467218	T459_02270	1	177800390	177802504	-	774	protein_coding	hypothetical protein && - && -	-	-
novel.2989	691.9285432	741.2201449	884.1702176	22.90876451	47.11268521	15.96590386	772.4396352	28.66245119	4.76361836	1.25E-25	3.40E-21	-	4	1576038	1580017	-	3657	-	- && sp|Q1MX30|XA21_ORYSI Receptor kinase-like protein Xa21 OS=Oryza sativa subsp. indica OX=39946 GN=XA21 PE=1 SV=1 && PF00069:Protein kinase domain|PF13855:Leucine rich repeat	-	-
T459_25793	198.6334791	8.167715095	28.7379269	7.04885062	0	1.680621459	78.51304037	2.909824026	4.737174814	0.000365803	0.011638695	T459_25793	10	193437467	193437805	-	339	protein_coding	Non-specific lipid-transfer protein 2 && sp|P93224|NLTP2_SOLLC Non-specific lipid-transfer protein 2 OS=Solanum lycopersicum OX=4081 GN=LE16 PE=2 SV=1 && PF00234:Protease inhibitor/seed storage/LTP family	-	-
T459_13858	188.1098511	28.58700283	23.94827242	0	9.217699281	0	80.21504211	3.072566427	4.736116295	0.001044843	0.024838476	T459_13858	5	7461901	7463596	-	1458	protein_coding	Cytochrome && sp|A0A068Q5V6|C7150_PRUMU Cytochrome P450 71AU50 OS=Prunus mume OX=102107 GN=CYP71AU50 PE=2 SV=1 && PF00067:Cytochrome P450	-	-
T459_12913	24.99361658	12.25157264	10.53723986	1.762212655	0	0	15.92747636	0.587404218	4.71779656	0.00058402	0.0164726	T459_12913	4	226279388	226281423	+	1773	protein_coding	hypothetical protein && sp|O81832|Y4729_ARATH G-type lectin S-receptor-like serine/threonine-protein kinase At4g27290 OS=Arabidopsis thaliana OX=3702 GN=At4g27290 PE=3 SV=4 && PF00954:S-locus glycoprotein domain|PF01453:D-mannose binding lectin|PF08276:PAN-like domain|PF07714:Protein tyrosine kinase	-	-
T459_12662	63.1417682	95.97065237	129.320671	3.52442531	5.120944045	2.520932188	96.14436387	3.722100514	4.715813651	8.07E-14	7.59E-11	T459_12662	4	214339768	214344369	-	4473	protein_coding	hypothetical protein && sp|Q8VZG8|MIK2_ARATH MDIS1-interacting receptor like kinase 2 OS=Arabidopsis thaliana OX=3702 GN=MIK2 PE=1 SV=3 && PF08263:Leucine rich repeat N-terminal domain|PF00069:Protein kinase domain|PF13855:Leucine rich repeat	-	-
T459_34542	73.66539623	6.125786322	36.40137407	2.643318982	0	1.680621459	38.73085221	1.44131348	4.708636379	8.84E-05	0.003899653	T459_34542	PGAv.1.6.scaffold1696	112138	114332	+	1314	protein_coding	hypothetical protein && sp|Q38834|R13L4_ARATH Disease resistance RPP13-like protein 4 OS=Arabidopsis thaliana OX=3702 GN=RPP13L4 PE=1 SV=2 && PF00931:NB-ARC domain	-	-
T459_26774	461.7241799	63.29979199	233.7351388	5.286637965	17.41120975	6.722485834	252.9197036	9.806777851	4.699561409	4.77E-09	1.25E-06	T459_26774	11	2343708	2346333	-	1797	protein_coding	putative receptor-like protein kinase && sp|Q9FF31|LRL21_ARATH LEAF RUST 10 DISEASE-RESISTANCE LOCUS RECEPTOR-LIKE PROTEIN KINASE-like 2.1 OS=Arabidopsis thaliana OX=3702 GN=LRK10L-2.1 PE=3 SV=1 && PF00069:Protein kinase domain|PF14380:Wall-associated receptor kinase C-terminal	-	-
T459_22370	131.5453504	8.167715095	4.789654483	0.881106327	3.072566427	1.680621459	48.16757333	1.878098071	4.69113471	0.000491201	0.0145098	T459_22370	9	514904	518067	-	1035	protein_coding	hypothetical protein && - && PF12697:Alpha/beta hydrolase family	-	-
T459_01616	385.4278767	10.20964387	108.2461913	4.405531637	4.096755236	10.92403948	167.9612373	6.475442118	4.688923859	1.34E-05	0.000947985	T459_01616	1	66902261	66905253	+	879	protein_coding	hypothetical protein && - && -	-	-
T459_35332	127.5989899	89.84486605	136.9841182	5.286637965	6.145132854	2.520932188	118.1426581	4.650901002	4.687668514	3.08E-17	5.99E-14	T459_35332	PGAv.1.6.scaffold2870	9492	13300	-	3609	protein_coding	hypothetical protein && sp|Q8VZG8|MIK2_ARATH MDIS1-interacting receptor like kinase 2 OS=Arabidopsis thaliana OX=3702 GN=MIK2 PE=1 SV=3 && PF08263:Leucine rich repeat N-terminal domain|PF13855:Leucine rich repeat|PF00069:Protein kinase domain	-	-
T459_28538	15.78544205	27.56603845	27.779996	0.881106327	2.048377618	0	23.71049217	0.976494648	4.685235145	1.54E-05	0.001027325	T459_28538	11	256743621	256746918	-	777	protein_coding	putative NAC domain-containing protein 61 && sp|Q9FMR3|NAC90_ARATH NAC domain-containing protein 90 OS=Arabidopsis thaliana OX=3702 GN=NAC090 PE=1 SV=1 && PF02365:No apical meristem (NAM) protein	NAC	NAC
T459_24563	26.30907008	6.125786322	12.45310166	0	0	1.680621459	14.96265269	0.560207153	4.65236855	0.001469405	0.031473897	T459_24563	9	270643165	270645839	+	1047	protein_coding	hypothetical protein && - && -	-	-
T459_09107	6977.165386	862.714907	1209.866722	121.5926732	129.0477899	110.0807055	3016.582338	120.2403896	4.64888443	1.19E-09	3.70E-07	T459_09107	3	198002893	198006431	+	540	protein_coding	hypothetical protein && sp|O65660|PLAT1_ARATH PLAT domain-containing protein 1 OS=Arabidopsis thaliana OX=3702 GN=PLAT1 PE=1 SV=1 && PF06232:Embryo-specific protein 3, (ATS3)	-	-
T459_17124	74.98084973	3.062893161	10.53723986	1.762212655	0	1.680621459	29.52699425	1.147611371	4.643572665	0.001204602	0.027394399	T459_17124	6	203595050	203605266	-	2565	protein_coding	hypothetical protein && sp|Q6NPP4|CMTA2_ARATH Calmodulin-binding transcription activator 2 OS=Arabidopsis thaliana OX=3702 GN=CAMTA2 PE=1 SV=1 && PF12796:Ankyrin repeats (3 copies)|PF01833:IPT/TIG domain|PF03859:CG-1 domain	CAMTA	CAMTA
novel.1598	1511.456076	211.3396281	367.8454643	38.76867841	26.62890903	18.48683604	696.8803895	27.9614745	4.639029744	8.01E-10	2.63E-07	-	12	237708046	237708353	+	308	-	- && - && -	-	-
T459_03596	6540.434822	1129.186612	1957.052822	103.9705466	128.0236011	154.6171742	3208.891419	128.8704407	4.63780639	1.41E-12	1.01E-09	T459_03596	1	286315429	286316782	-	1032	protein_coding	hypothetical protein && sp|Q9FJ47|SAG12_ARATH Senescence-specific cysteine protease SAG12 OS=Arabidopsis thaliana OX=3702 GN=SAG12 PE=1 SV=1 && PF08246:Cathepsin propeptide inhibitor domain (I29)|PF00112:Papain family cysteine protease	-	-
novel.4767	406.4751328	37.77568232	120.699293	5.286637965	10.24188809	7.562796564	188.3167027	7.697107539	4.615766246	8.48E-08	1.44E-05	-	9	171458527	171462726	+	2694	-	- && - && PF05699:hAT family C-terminal dimerisation region|PF02892:BED zinc finger	-	-
novel.4015	707.7139852	26.54507406	66.09723187	14.97880757	11.2660769	6.722485834	266.7854304	10.98912343	4.6012876	1.67E-05	0.001092148	-	7	4525830	4531755	+	952	-	- && - && -	-	-
T459_12575	9892.210351	937.2453072	2008.78109	160.3613516	205.8619506	167.2218351	4279.412249	177.8150458	4.589001143	5.45E-09	1.39E-06	T459_12575	4	206788873	206789973	-	1101	protein_coding	hypothetical protein && - && PF02536:mTERF	mTERF	mTERF
T459_31548	28.93997709	32.67086038	2.87379269	1.762212655	0	0.840310729	21.49487672	0.867507795	4.587683415	0.000793711	0.020378631	T459_31548	12	250421198	250421605	-	408	protein_coding	hypothetical protein && sp|Q5MR23|9DC3_SOLPI Receptor-like protein 9DC3 OS=Solanum pimpinellifolium OX=4084 GN=9DC3 PE=3 SV=1 && -	-	-
T459_21054	161.800781	10.20964387	23.94827242	4.405531637	2.048377618	1.680621459	65.31956576	2.711510238	4.582730461	4.73E-05	0.002417042	T459_21054	7	250581616	250583271	+	885	protein_coding	Transcription factor JUNGBRUNNEN 1 && sp|Q9SK55|NAC42_ARATH Transcription factor JUNGBRUNNEN 1 OS=Arabidopsis thaliana OX=3702 GN=JUB1 PE=1 SV=1 && PF02365:No apical meristem (NAM) protein	NAC	NAC
T459_31141	12513.90918	2451.335493	4214.895945	270.4996425	252.9746358	280.6637836	6393.380208	268.0460206	4.575868453	4.35E-14	4.94E-11	T459_31141	12	242354582	242356654	+	513	protein_coding	hypothetical protein && sp|Q9FNP4|PIA2_ARATH Phytochrome-interacting ankyrin-repeat protein 2 OS=Arabidopsis thaliana OX=3702 GN=PIA2 PE=1 SV=1 && PF12796:Ankyrin repeats (3 copies)	-	-
T459_25790	2903.205884	245.0314529	361.139948	54.6285923	27.65309784	64.70392616	1169.792428	48.99520543	4.57586065	3.35E-07	4.62E-05	T459_25790	10	193270051	193273584	-	897	protein_coding	F-box protein SKIP24 && sp|Q9CAZ0|SKI24_ARATH F-box protein SKIP24 OS=Arabidopsis thaliana OX=3702 GN=SKIP24 PE=1 SV=2 && PF12937:F-box-like	-	-
T459_17721	5841.929012	782.0587204	1140.895698	94.27837704	125.9752235	106.7194626	2588.294477	108.9910211	4.569777703	7.28E-10	2.42E-07	T459_17721	6	225408545	225415017	+	2781	protein_coding	ABC transporter A family member 2 && sp|Q84K47|AB2A_ARATH ABC transporter A family member 2 OS=Arabidopsis thaliana OX=3702 GN=ABCA2 PE=2 SV=1 && PF00005:ABC transporter|PF12698:ABC-2 family transporter protein	-	-
T459_06231	51.30268666	28.58700283	137.9420491	1.762212655	5.120944045	2.520932188	72.61057954	3.134696296	4.558424527	1.23E-07	1.97E-05	T459_06231	2	153635303	153636961	-	1314	protein_coding	hypothetical protein && sp|C0LGP4|Y3475_ARATH Probable LRR receptor-like serine/threonine-protein kinase At3g47570 OS=Arabidopsis thaliana OX=3702 GN=At3g47570 PE=2 SV=1 && PF00069:Protein kinase domain|PF13855:Leucine rich repeat	-	-
T459_12178	12727.01265	920.909877	1571.964601	185.0323288	292.9179994	170.583078	5073.29571	216.1778021	4.552773511	3.22E-07	4.50E-05	T459_12178	4	164593937	164595121	-	1185	protein_coding	hypothetical protein && sp|A2XDK8|U496A_ORYSI UPF0496 protein 1 OS=Oryza sativa subsp. indica OX=39946 GN=OsI_010151 PE=2 SV=1 && PF05055:Protein of unknown function (DUF677)	-	-
T459_06077	1081.30278	90.86583044	155.1848053	19.3843392	28.67728665	10.08372875	442.4511387	19.38178487	4.515365606	7.99E-07	9.60E-05	T459_06077	2	151227855	151228433	-	579	protein_coding	hypothetical protein && - && PF03018:Dirigent-like protein	-	-
T459_09308	514.3423201	22.46121651	84.2979189	7.04885062	9.217699281	10.92403948	207.0338185	9.063529794	4.511571204	6.12E-06	0.00051347	T459_09308	3	225158963	225161287	-	2325	protein_coding	hypothetical protein && sp|Q7FAZ3|LERK1_ORYSJ G-type lectin S-receptor-like serine/threonine-protein kinase LECRK1 OS=Oryza sativa subsp. japonica OX=39947 GN=LECRK1 PE=2 SV=1 && PF01453:D-mannose binding lectin|PF00069:Protein kinase domain	-	-
T459_02777	17516.57886	1960.251623	3334.557451	337.4637234	302.1356986	373.0979638	7603.795978	337.5657953	4.493344698	4.25E-09	1.14E-06	T459_02777	1	214841829	214858743	+	1026	protein_coding	hypothetical protein && sp|Q9C0Y8|YKM6_SCHPO UPF0613 protein PB24D3.06c OS=Schizosaccharomyces pombe (strain 972 / ATCC 24843) OX=284812 GN=SPAPB24D3.06c PE=3 SV=1 && PF08538:Protein of unknown function (DUF1749)	-	-
T459_25141	5015.824211	248.094346	504.8295825	76.65625049	96.27374804	84.03107293	1922.916047	85.65369049	4.488584938	2.69E-06	0.000261176	T459_25141	10	49266647	49267015	+	369	protein_coding	Calcium-binding protein KIC && sp|Q9ZPX9|KIC_ARATH Calcium-binding protein KIC OS=Arabidopsis thaliana OX=3702 GN=KIC PE=1 SV=2 && PF13833:EF-hand domain pair	-	-
novel.1717	69.71903572	183.7735896	27.779996	2.643318982	3.072566427	6.722485834	93.75754046	4.146123748	4.488291952	2.00E-07	2.98E-05	-	12	51244523	51246672	-	2150	-	- && - && -	-	-
T459_31347	11.83908154	11.23060826	17.24275614	1.762212655	0	0	13.43748198	0.587404218	4.484070833	0.000933357	0.022804522	T459_31347	12	247483910	247485643	+	1734	protein_coding	hypothetical protein && sp|P0DO05|9DC1_SOLPI Receptor-like protein 9DC1 OS=Solanum pimpinellifolium OX=4084 GN=9DC1 PE=3 SV=1 && PF08263:Leucine rich repeat N-terminal domain	-	-
T459_29394	1479.885192	161.3123731	249.0620331	29.95761513	19.45958737	35.29305063	630.0865328	28.23675104	4.477362383	5.59E-08	1.00E-05	T459_29394	12	9242249	9244615	-	2367	protein_coding	Pentatricopeptide repeat-containing protein, mitochondrial && sp|Q3E9N1|PP359_ARATH Pentatricopeptide repeat-containing protein At4g39952, mitochondrial OS=Arabidopsis thaliana OX=3702 GN=PCMP-E98 PE=2 SV=2 && PF13041:PPR repeat family	-	-
T459_13738	218.3652817	44.92243302	31.61171959	2.643318982	10.24188809	0.840310729	98.29981143	4.5751726	4.448222921	1.74E-05	0.001127786	T459_13738	5	3992077	3995295	-	1389	protein_coding	hypothetical protein && sp|Q1MX30|XA21_ORYSI Receptor kinase-like protein Xa21 OS=Oryza sativa subsp. indica OX=39946 GN=XA21 PE=1 SV=1 && PF13855:Leucine rich repeat|PF00069:Protein kinase domain	-	-
T459_12260	402.5287723	108.222225	45.02275214	3.52442531	16.38702094	5.882175105	185.2579165	8.597873786	4.439888197	1.04E-06	0.000121623	T459_12260	4	174933503	174935112	+	1524	protein_coding	hypothetical protein && sp|A0A1D6F9Y9|C92C6_MAIZE Trimethyltridecatetraene synthase OS=Zea mays OX=4577 GN=CYP92C6 PE=1 SV=1 && PF00067:Cytochrome P450	-	-
T459_11633	171.0089555	220.5283076	238.5247933	10.57327593	16.38702094	2.520932188	210.0206855	9.827076354	4.439625275	3.72E-14	4.41E-11	T459_11633	4	23951100	23954115	-	1635	protein_coding	hypothetical protein && sp|Q8VZG2|HSR4_ARATH Protein HYPER-SENSITIVITY-RELATED 4 OS=Arabidopsis thaliana OX=3702 GN=HSR4 PE=2 SV=1 && PF14363:Domain associated at C-terminal with AAA|PF00004:ATPase family associated with various cellular activities (AAA)	-	-
novel.4715	502.5032386	59.21593444	22.03241062	7.929956947	7.169321663	11.76435021	194.5838612	8.95454294	4.437132748	1.77E-05	0.001140919	-	9	68092911	68095308	+	2343	-	- && - && -	-	-
novel.4172	494.6105175	27.56603845	83.33998801	7.929956947	10.24188809	10.08372875	201.838848	9.418524596	4.420437054	4.01E-06	0.000354765	-	7	226193984	226200394	+	6411	-	- && - && -	-	-
T459_10098	2194.176445	374.69393	370.719257	70.4885062	40.96755236	26.04963261	979.8632106	45.83523039	4.417645589	1.61E-08	3.53E-06	T459_10098	3	263417665	263418141	+	477	protein_coding	17.9 kDa class II heat shock protein && sp|O82013|HSP21_SOLPE 17.3 kDa class II heat shock protein OS=Solanum peruvianum OX=4082 PE=2 SV=1 && PF00011:Hsp20/alpha crystallin family	-	-
T459_33065	207.8416536	39.81761109	4.789654483	6.167744292	4.096755236	1.680621459	84.14963974	3.981706996	4.401415172	0.000195577	0.0071581	T459_33065	PGAv.1.6.scaffold1076	120576	120977	+	402	protein_coding	Nicotianamine synthase 1 && sp|Q9XGI7|NAS_SOLLC Nicotianamine synthase OS=Solanum lycopersicum OX=4081 GN=CHLN PE=2 SV=1 && PF03059:Nicotianamine synthase protein	-	-
novel.273	67.08812871	29.60796722	53.64413021	3.52442531	0	3.361242917	50.11340871	2.295222742	4.398764963	8.60E-08	1.45E-05	-	1	254843896	254845873	+	1978	-	- && - && -	-	-
T459_05481	7.892721025	15.3144658	14.36896345	0.881106327	0	0.840310729	12.52538343	0.573805686	4.394903825	0.000902218	0.022283308	T459_05481	2	138839402	138840442	-	729	protein_coding	Caffeoyl-CoA O-methyltransferase 1 && sp|Q8H9B6|CAMT_SOLTU Caffeoyl-CoA O-methyltransferase OS=Solanum tuberosum OX=4113 GN=CCOAOMT PE=2 SV=1 && PF01596:O-methyltransferase	-	-
T459_03311	10834.07506	1490.608005	2674.543063	218.5143692	219.1764051	275.6219192	4999.742043	237.7708978	4.394004674	4.72E-10	1.65E-07	T459_03311	1	254273576	254279417	+	723	protein_coding	Vesicle-associated protein 1-1 && sp|Q84WW5|VAP13_ARATH Vesicle-associated protein 1-3 OS=Arabidopsis thaliana OX=3702 GN=PVA13 PE=2 SV=1 && PF00635:MSP (Major sperm protein) domain	-	-
T459_12932	4231.813923	917.8469838	1121.73708	133.9281618	69.64483901	94.95511241	2090.465995	99.50937107	4.391953492	1.55E-11	1.03E-08	T459_12932	4	227275262	227279517	-	792	protein_coding	hypothetical protein && sp|Q0WPN7|CGR3_ARATH Probable pectin methylesterase CGR3 OS=Arabidopsis thaliana OX=3702 GN=CGR3 PE=2 SV=1 && -	-	-
T459_33064	310.447027	40.83857548	14.36896345	5.286637965	12.29026571	0	121.8848553	5.858967891	4.389538277	0.000771581	0.019979759	T459_33064	PGAv.1.6.scaffold1076	120025	120555	+	531	protein_coding	Nicotianamine synthase 1 && sp|Q9XGI7|NAS_SOLLC Nicotianamine synthase OS=Solanum lycopersicum OX=4081 GN=CHLN PE=2 SV=1 && PF03059:Nicotianamine synthase protein	-	-
T459_16474	99.97446631	7.146750708	8.62137807	3.52442531	2.048377618	0	38.58086503	1.857600976	4.379915223	0.001356746	0.029810155	T459_16474	6	108890867	108891241	+	375	protein_coding	Protein EARLY FLOWERING 4 && sp|O80877|EF4L1_ARATH Protein ELF4-LIKE 1 OS=Arabidopsis thaliana OX=3702 GN=EFL1 PE=2 SV=1 && PF07011:Early Flowering 4 domain	-	-
novel.1032	123.6526294	37.77568232	22.99034152	2.643318982	1.024188809	5.041864376	61.47288441	2.903124056	4.373349728	2.58E-06	0.000251885	-	10	230566851	230568799	-	1649	-	- && sp|P56725|ZOX_PHAVU Zeatin O-xylosyltransferase OS=Phaseolus vulgaris OX=3885 GN=ZOX1 PE=1 SV=1 && PF00201:UDP-glucoronosyl and UDP-glucosyl transferase	-	-
novel.3760	171.0089555	25.52410967	3.831723587	0	2.048377618	7.562796564	66.78826293	3.203724727	4.36883615	0.002075689	0.040659343	-	6	229802711	229803691	+	685	-	- && sp|Q9LYY2|TI143_ARATH Mitochondrial import inner membrane translocase subunit TIM14-3 OS=Arabidopsis thaliana OX=3702 GN=TIM14-3 PE=1 SV=1 && -	-	-
novel.15	628.786775	118.4318689	78.55033352	14.09770124	9.217699281	16.80621459	275.2563258	13.3738717	4.35790453	1.21E-07	1.96E-05	-	1	4968853	4971222	+	1457	-	- && - && -	-	-
T459_26972	1045.785536	86.78197289	185.8385939	23.78987084	19.45958737	21.00776823	439.4687009	21.41907548	4.357324624	3.34E-07	4.62E-05	T459_26972	11	8217173	8224299	+	351	protein_coding	Nudix hydrolase 1 && sp|Q9CA40|NUDT1_ARATH Nudix hydrolase 1 OS=Arabidopsis thaliana OX=3702 GN=NUDT1 PE=1 SV=1 && PF00293:NUDIX domain	-	-
T459_12622	17558.67337	2691.262124	4614.353129	529.5449028	294.966377	390.7444891	8288.096209	405.0852563	4.354551168	3.77E-10	1.43E-07	T459_12622	4	212374245	212375623	+	1344	protein_coding	Delta(8)-fatty-acid desaturase && sp|O04353|DES6_BOROF Acyl-lipid (9-3)-desaturase OS=Borago officinalis OX=13363 PE=1 SV=1 && PF00173:Cytochrome b5-like Heme/Steroid binding domain|PF00487:Fatty acid desaturase	-	-
T459_00128	96.0281058	17.35639458	40.23309766	0	5.120944045	2.520932188	51.20586601	2.547292078	4.35382379	2.75E-05	0.00158296	T459_00128	1	1806039	1806485	-	447	protein_coding	hypothetical protein && - && -	-	-
T459_09899	590.6386233	66.36268515	32.56965049	7.929956947	18.43539856	7.562796564	229.8569863	11.30938402	4.349204706	2.04E-05	0.001253006	T459_09899	3	256790454	256792945	-	1086	protein_coding	Phosphate carrier protein, mitochondrial && sp|Q9FMU6|MPCP3_ARATH Mitochondrial phosphate carrier protein 3, mitochondrial OS=Arabidopsis thaliana OX=3702 GN=MPT3 PE=1 SV=1 && PF00153:Mitochondrial carrier protein	-	-
novel.3839	1482.516099	295.0587078	186.7965248	33.48204044	39.94336355	23.52870042	654.7904439	32.3180348	4.341375626	2.39E-08	4.84E-06	-	6	53508564	53536597	-	1178	-	- && - && -	-	-
T459_28679	217.0498282	39.81761109	86.2137807	1.762212655	4.096755236	10.92403948	114.3604067	5.594335791	4.340196961	5.12E-07	6.62E-05	T459_28679	11	260584262	260586898	-	2637	protein_coding	hypothetical protein && sp|Q9M667|RPP13_ARATH Disease resistance protein RPP13 OS=Arabidopsis thaliana OX=3702 GN=RPP13 PE=2 SV=2 && PF00931:NB-ARC domain	-	-
T459_18052	35775.0735	3124.151024	5971.74121	648.494257	863.391166	704.1803912	14956.98858	738.6886047	4.339707337	1.10E-07	1.80E-05	T459_18052	6	233195772	233205793	-	1617	protein_coding	hypothetical protein && sp|Q9XIP2|OTU6_ARATH OVARIAN TUMOR DOMAIN-containing deubiquitinating enzyme 6 OS=Arabidopsis thaliana OX=3702 GN=OTU6 PE=1 SV=2 && PF02338:OTU-like cysteine protease	-	-
T459_11293	78.92721025	37.77568232	412.8682164	0	15.36283213	10.92403948	176.523703	8.762290538	4.338180617	0.000234189	0.008218868	T459_11293	4	5762022	5762942	+	921	protein_coding	hypothetical protein && - && PF08263:Leucine rich repeat N-terminal domain|PF13855:Leucine rich repeat	-	-
T459_21721	6199.732365	589.0964513	951.2253804	102.208334	131.0961675	149.5753098	2580.018065	127.6266038	4.337175304	1.38E-07	2.18E-05	T459_21721	8	120118076	120118727	-	483	protein_coding	hypothetical protein && sp|Q84VX0|RFS1_ARATH Probable galactinol--sucrose galactosyltransferase 1 OS=Arabidopsis thaliana OX=3702 GN=RFS1 PE=2 SV=1 && PF05691:Raffinose synthase or seed imbibition protein Sip1	-	-
T459_18834	10856.43777	1760.142603	2795.242356	244.947559	266.2890903	252.9335295	5137.274243	254.723393	4.333930515	9.42E-11	4.28E-08	T459_18834	7	6070008	6071936	-	672	protein_coding	hypothetical protein && sp|Q84PB3|IF4G1_ORYSJ Eukaryotic translation initiation factor isoform 4G-1 OS=Oryza sativa subsp. japonica OX=39947 GN=Os04g0499300 PE=2 SV=2 && PF02854:MIF4G domain	-	-
novel.2710	76.29630324	9.188679482	5.74758538	1.762212655	1.024188809	1.680621459	30.41085603	1.489007641	4.332066312	0.000575623	0.016264786	-	3	250836878	250837640	-	763	-	- && - && -	-	-
T459_13640	63.1417682	5.104821935	20.11654883	0.881106327	0	3.361242917	29.45437965	1.414116415	4.331383599	0.000813474	0.020729902	T459_13640	5	1444556	1445614	+	1059	protein_coding	hypothetical protein && sp|Q7XA42|RGA1_SOLBU Putative disease resistance protein RGA1 OS=Solanum bulbocastanum OX=147425 GN=RGA1 PE=2 SV=2 && -	-	-
novel.1675	64.4572217	10.20964387	12.45310166	0	0	4.201553646	29.03998908	1.400517882	4.325531597	0.00210755	0.040872373	-	12	12916939	12919183	-	1325	-	- && - && -	-	-
T459_26804	251.2516193	49.00629057	109.2041222	7.929956947	10.24188809	2.520932188	136.487344	6.897592408	4.317354346	3.49E-08	6.58E-06	T459_26804	11	2676717	2679527	-	1044	protein_coding	hypothetical protein && - && PF14380:Wall-associated receptor kinase C-terminal	-	-
T459_32151	26462.97814	2551.390003	4148.798713	513.6849889	605.2955861	549.563217	11054.38895	556.181264	4.312895534	9.31E-08	1.54E-05	T459_32151	PGAv.1.6.scaffold588	1204047	1204859	+	813	protein_coding	hypothetical protein && sp|Q8GTS2|BZP23_ARATH Basic leucine zipper 23 OS=Arabidopsis thaliana OX=3702 GN=BZIP23 PE=2 SV=1 && PF07716:Basic region leucine zipper	bZIP	bZIP
novel.1060	9.208174529	14.29350142	84.2979189	4.405531637	1.024188809	0	35.93319828	1.809906815	4.312206238	0.000874317	0.021742634	-	11	8200137	8203040	+	572	-	- && - && -	-	-
novel.4505	351.2260856	75.55136463	31.61171959	9.692169602	9.217699281	4.201553646	152.7963899	7.70380751	4.311846955	2.22E-06	0.000224613	-	8	55613653	55616046	+	1006	-	- && - && -	-	-
novel.1612	77.61175674	15.3144658	45.98068304	2.643318982	0	4.201553646	46.30230186	2.28162421	4.299675013	1.51E-05	0.001015455	-	12	243329123	243331990	+	2868	-	- && - && -	-	-
T459_33495	14694.93109	1070.991642	1564.301154	297.8139387	341.0548734	242.00949	5776.741297	293.6261007	4.298208563	1.64E-06	0.000176739	T459_33495	PGAv.1.6.scaffold1222	215515	224985	+	1119	protein_coding	hypothetical protein && sp|Q93VC9|CATB2_ARATH Cathepsin B-like protease 2 OS=Arabidopsis thaliana OX=3702 GN=CATHB2 PE=2 SV=1 && PF08127:Peptidase family C1 propeptide|PF00112:Papain family cysteine protease	-	-
T459_19900	3075.530293	350.1907847	215.5344517	38.76867841	111.6365802	35.29305063	1213.751843	61.89943641	4.294613171	8.56E-06	0.000664822	T459_19900	7	202908554	202910011	-	960	protein_coding	1-aminocyclopropane-1-carboxylate oxidase 4 && sp|Q08507|ACCO3_PETHY 1-aminocyclopropane-1-carboxylate oxidase 3 OS=Petunia hybrida OX=4102 GN=ACO3 PE=3 SV=1 && PF14226:non-haem dioxygenase in morphine synthesis N-terminal|PF03171:2OG-Fe(II) oxygenase superfamily	-	-
T459_11451	1166.807258	399.1970753	745.2702376	43.17421005	54.28200687	21.00776823	770.424857	39.48799505	4.289604569	4.66E-15	7.06E-12	T459_11451	4	11992470	11996259	-	3549	protein_coding	hypothetical protein && sp|Q9SX31|PERK9_ARATH Proline-rich receptor-like protein kinase PERK9 OS=Arabidopsis thaliana OX=3702 GN=PERK9 PE=1 SV=1 && PF13855:Leucine rich repeat|PF00069:Protein kinase domain	-	-
T459_09329	13.15453504	13.27253703	9.579308966	0.881106327	1.024188809	0	12.00212701	0.635098379	4.289558024	0.001016892	0.024301128	T459_09329	3	228401410	228404309	-	891	protein_coding	hypothetical protein && sp|Q9LSC2|Y3589_ARATH PTI1-like tyrosine-protein kinase At3g15890 OS=Arabidopsis thaliana OX=3702 GN=At3g15890 PE=2 SV=1 && PF00069:Protein kinase domain	-	-
T459_33265	438.0460169	537.0272675	1004.869511	26.43318982	45.06430759	31.09149698	659.9809317	34.19633147	4.275277393	3.18E-20	9.64E-17	T459_33265	PGAv.1.6.scaffold1110	356987	360643	-	2445	protein_coding	G-type lectin S-receptor-like serine/threonine-protein kinase && sp|O81832|Y4729_ARATH G-type lectin S-receptor-like serine/threonine-protein kinase At4g27290 OS=Arabidopsis thaliana OX=3702 GN=At4g27290 PE=3 SV=4 && PF01453:D-mannose binding lectin|PF00954:S-locus glycoprotein domain|PF08276:PAN-like domain|PF11883:Domain of unknown function (DUF3403)|PF07714:Protein tyrosine kinase	-	-
T459_29372	1714.035916	195.0041979	256.7254803	45.81752903	35.84660831	30.25118625	721.9218647	37.30510787	4.273819319	1.78E-07	2.72E-05	T459_29372	12	8445642	8449112	-	3471	protein_coding	hypothetical protein && sp|Q9SCZ4|FERON_ARATH Receptor-like protein kinase FERONIA OS=Arabidopsis thaliana OX=3702 GN=FER PE=1 SV=1 && PF07714:Protein tyrosine kinase|PF12819:Malectin-like domain	-	-
T459_11284	22.36270957	12.25157264	17.24275614	2.643318982	0	0	17.28567945	0.881106327	4.25921548	0.000516768	0.015102599	T459_11284	4	5487699	5490033	-	2247	protein_coding	hypothetical protein && sp|Q1MX30|XA21_ORYSI Receptor kinase-like protein Xa21 OS=Oryza sativa subsp. indica OX=39946 GN=XA21 PE=1 SV=1 && PF13855:Leucine rich repeat|PF00069:Protein kinase domain	-	-
novel.4339	2470.421681	227.6750583	409.0364929	59.03412394	60.42713973	43.69615792	1035.711077	54.3858072	4.251236415	2.75E-07	4.01E-05	-	7	116766603	116771237	-	948	-	- && - && -	-	-
T459_27095	1652.209601	111.2851182	196.3758338	25.5520835	38.91917474	38.65429355	653.2901844	34.37518393	4.247976641	3.86E-06	0.000343639	T459_27095	11	14383680	14383943	-	264	protein_coding	hypothetical protein && - && -	-	-
T459_16665	2175.760096	312.4151024	227.9875534	46.69863536	67.59646139	29.41087553	905.3875839	47.90199076	4.241303788	6.34E-07	8.00E-05	T459_16665	6	153759729	153760073	-	345	protein_coding	Auxin-responsive protein SAUR32 && sp|Q9ZUZ3|SAU32_ARATH Auxin-responsive protein SAUR32 OS=Arabidopsis thaliana OX=3702 GN=SAUR32 PE=2 SV=1 && PF02519:Auxin responsive protein	-	-
T459_05465	2091.571072	557.4465553	266.3047893	44.9364227	51.20944045	59.66206178	971.7741387	51.93597498	4.225102848	5.72E-09	1.44E-06	T459_05465	2	138572661	138575336	-	1101	protein_coding	hypothetical protein && sp|Q9FMH8|RD21B_ARATH Probable cysteine protease RD21B OS=Arabidopsis thaliana OX=3702 GN=RD21B PE=1 SV=1 && PF08246:Cathepsin propeptide inhibitor domain (I29)|PF00112:Papain family cysteine protease	-	-
T459_17447	268.3525148	173.5639458	50.77033752	6.167744292	9.217699281	10.92403948	164.2289327	8.769827685	4.224380821	1.79E-09	5.13E-07	T459_17447	6	216689176	216693092	-	2586	protein_coding	putative linoleate 9S-lipoxygenase 5 && sp|Q43191|LOX15_SOLTU Probable linoleate 9S-lipoxygenase 5 OS=Solanum tuberosum OX=4113 GN=LOX1.5 PE=2 SV=1 && PF01477:PLAT/LH2 domain|PF00305:Lipoxygenase	-	-
T459_07508	12825.67166	2561.599647	1272.132231	336.5826171	288.8212441	268.8994334	5553.134514	298.1010982	4.219334451	6.04E-08	1.07E-05	T459_07508	3	7244642	7253153	+	4257	protein_coding	Pleiotropic drug resistance protein 1 && sp|Q76CU2|PDR1_TOBAC Pleiotropic drug resistance protein 1 OS=Nicotiana tabacum OX=4097 GN=PDR1 PE=2 SV=1 && PF14510:ABC-transporter N-terminal|PF00005:ABC transporter|PF08370:Plant PDR ABC transporter associated|PF01061:ABC-2 type transporter	-	-
novel.2640	186.7943976	13.27253703	45.02275214	6.167744292	1.024188809	5.882175105	81.69656225	4.358036069	4.210179546	5.99E-05	0.002877159	-	3	134717126	134718740	-	1543	-	- && - && -	-	-
T459_16942	1068.148245	164.3752663	127.4048093	18.50323288	26.62890903	28.5705648	453.3094403	24.5675689	4.204861503	3.15E-07	4.44E-05	T459_16942	6	192281546	192282673	+	1128	protein_coding	hypothetical protein && sp|A0A178VE74|ZRK4_ARATH Serine/threonine-protein kinase ZRK4 OS=Arabidopsis thaliana OX=3702 GN=ZRK4 PE=3 SV=1 && PF00069:Protein kinase domain	-	-
T459_18644	295.9770384	26.54507406	81.42412621	6.167744292	8.193510472	7.562796564	134.6487462	7.308017109	4.202511766	1.50E-06	0.000165471	T459_18644	7	1132567	1134436	+	1596	protein_coding	hypothetical protein && sp|O04567|Y1719_ARATH Probable inactive receptor kinase At1g27190 OS=Arabidopsis thaliana OX=3702 GN=At1g27190 PE=1 SV=1 && PF07714:Protein tyrosine kinase	-	-
T459_17068	602.4777049	101.0754743	70.88688635	12.33548858	16.38702094	13.44497167	258.1466885	14.05582707	4.198838466	4.74E-07	6.24E-05	T459_17068	6	201237874	201242163	-	1761	protein_coding	hypothetical protein && sp|Q8RY59|RCD1_ARATH Inactive poly [ADP-ribose] polymerase RCD1 OS=Arabidopsis thaliana OX=3702 GN=RCD1 PE=1 SV=1 && PF12174:RCD1-SRO-TAF4 (RST) plant domain	-	-
novel.1728	47.35632615	16.33543019	18.20068704	0.881106327	1.024188809	2.520932188	27.29748112	1.475409108	4.176400001	2.47E-05	0.001467949	-	12	59946488	59947605	-	543	-	- && - && -	-	-
T459_08806	217.0498282	68.40461392	26.82206511	4.405531637	12.29026571	0.840310729	104.0921691	5.845369358	4.171749518	3.46E-05	0.001896461	T459_08806	3	130278031	130279578	-	1548	protein_coding	Cytochrome 94A2 && sp|P98188|C94A2_VICSA Cytochrome P450 94A2 OS=Vicia sativa OX=3908 GN=CYP94A2 PE=2 SV=1 && PF00067:Cytochrome P450	-	-
novel.2810	131.5453504	91.88679482	522.0723387	12.33548858	19.45958737	10.08372875	248.5014946	13.95960157	4.160411285	2.36E-08	4.84E-06	-	4	5300092	5303331	+	3240	-	- && - && -	-	-
T459_26803	584.0613558	182.7526253	225.1137607	15.85991389	30.72566427	9.243418022	330.6425806	18.6096654	4.15886535	1.57E-10	6.79E-08	T459_26803	11	2673879	2675102	-	1224	protein_coding	putative receptor-like protein kinase && sp|Q9FF31|LRL21_ARATH LEAF RUST 10 DISEASE-RESISTANCE LOCUS RECEPTOR-LIKE PROTEIN KINASE-like 2.1 OS=Arabidopsis thaliana OX=3702 GN=LRK10L-2.1 PE=3 SV=1 && PF00069:Protein kinase domain	-	-
T459_20478	38.14815162	30.62893161	13.41103255	2.643318982	2.048377618	0	27.39603859	1.563898867	4.151922734	3.78E-05	0.002040693	T459_20478	7	237972245	237975386	-	771	protein_coding	putative glutathione S-transferase && sp|Q03666|GSTX4_TOBAC Probable glutathione S-transferase OS=Nicotiana tabacum OX=4097 PE=2 SV=1 && PF02798:Glutathione S-transferase, N-terminal domain	-	-
novel.3820	146.015339	50.02725496	6.705516276	3.52442531	7.169321663	0.840310729	67.5827034	3.844685901	4.15123172	0.000239302	0.008344051	-	6	14392528	14395550	-	1742	-	- && - && -	-	-
T459_08902	8766.182151	1088.348036	1749.181817	263.4507919	180.2572304	212.5986145	3867.904002	218.7688789	4.143812003	3.35E-08	6.39E-06	T459_08902	3	146332620	146338328	-	1782	protein_coding	F-box/LRR-repeat protein 17 && sp|Q8W104|FBL17_ARATH F-box/LRR-repeat protein 17 OS=Arabidopsis thaliana OX=3702 GN=FBL17 PE=1 SV=1 && PF00646:F-box domain	-	-
T459_08349	174.955316	19.39832335	29.6958578	0.881106327	11.2660769	0.840310729	74.68316573	4.329164652	4.131915385	0.000528013	0.01531631	T459_08349	3	36167264	36167833	-	570	protein_coding	hypothetical protein && - && -	-	-
T459_32218	1076.040966	225.6331295	182.0068704	29.07650881	31.74985308	24.36901115	494.5603221	28.39845768	4.12219776	1.17E-08	2.69E-06	T459_32218	PGAv.1.6.scaffold606	703062	703541	+	480	protein_coding	18.5 kDa class I heat shock protein && sp|P27880|HSP12_MEDSA 18.2 kDa class I heat shock protein OS=Medicago sativa OX=3879 GN=HSP18.2 PE=2 SV=1 && PF00011:Hsp20/alpha crystallin family	-	-
T459_29163	3475.428158	136.8092278	558.4737127	95.15948337	99.34631447	47.05740084	1390.237033	80.52106623	4.110009261	1.95E-05	0.00122405	T459_29163	12	4220480	4223686	-	615	protein_coding	Nudix hydrolase 17, mitochondrial && sp|Q9ZU95|NUD17_ARATH Nudix hydrolase 17, mitochondrial OS=Arabidopsis thaliana OX=3702 GN=NUDT17 PE=2 SV=1 && PF00293:NUDIX domain	-	-
T459_11179	351.2260856	102.0964387	461.7226922	10.57327593	21.50796499	21.00776823	305.0150722	17.69633638	4.109195806	1.71E-10	7.30E-08	T459_11179	4	2229731	2235804	+	2706	protein_coding	hypothetical protein && sp|Q1MX30|XA21_ORYSI Receptor kinase-like protein Xa21 OS=Oryza sativa subsp. indica OX=39946 GN=XA21 PE=1 SV=1 && PF08263:Leucine rich repeat N-terminal domain|PF07714:Protein tyrosine kinase|PF13855:Leucine rich repeat	-	-
T459_12487	10001.39299	1789.75057	1429.232898	258.164154	232.4908596	276.4622299	4406.792153	255.7057478	4.106971743	2.39E-08	4.84E-06	T459_12487	4	202623053	202626200	+	1044	protein_coding	putative choline kinase 1 && sp|Q9M9H6|CK1_ARATH Probable choline kinase 1 OS=Arabidopsis thaliana OX=3702 GN=CK1 PE=2 SV=1 && PF01633:Choline/ethanolamine kinase	-	-
T459_07077	1631.162345	134.7672991	253.8516876	45.81752903	45.06430759	26.88994334	673.2604439	39.25725999	4.100265024	2.17E-06	0.000222318	T459_07077	2	167791841	167793989	+	1161	protein_coding	NAC domain-containing protein 10 && sp|Q6NQK2|NAC8_ARATH SUPPRESSOR OF GAMMA RESPONSE 1 OS=Arabidopsis thaliana OX=3702 GN=SOG1 PE=1 SV=1 && PF02365:No apical meristem (NAM) protein	NAC	NAC
T459_15566	7190.268853	1568.201298	1911.072139	203.5355616	208.934517	210.0776823	3556.514097	207.5159203	4.099005989	2.96E-11	1.60E-08	T459_15566	5	237845010	237849663	+	1428	protein_coding	Serine/threonine protein phosphatase 2A 57 kDa regulatory subunit B' beta isoform && sp|O04376|2A5B_ARATH Serine/threonine protein phosphatase 2A 57 kDa regulatory subunit B' beta isoform OS=Arabidopsis thaliana OX=3702 GN=B'BETA PE=1 SV=1 && PF01603:Protein phosphatase 2A regulatory B subunit (B56 family)	-	-
T459_01325	8841.163001	1211.884727	1613.15563	222.0387945	240.6843701	220.1614111	3888.734453	227.6281919	4.094465005	3.01E-08	5.87E-06	T459_01325	1	56362065	56375448	+	522	protein_coding	hypothetical protein && - && PF03061:Thioesterase superfamily	-	-
T459_26751	8188.698063	1562.075512	2198.451408	273.1429615	195.6200625	232.766072	3983.074994	233.843032	4.089970155	2.19E-10	9.06E-08	T459_26751	11	1787011	1787910	-	900	protein_coding	hypothetical protein && - && PF04819:Family of unknown function (DUF716)	-	-
novel.4485	3482.005425	192.9622691	329.5282284	48.46084801	103.4430697	84.87138366	1334.831974	78.92510046	4.080110805	2.56E-05	0.001503218	-	8	11528768	11529818	+	856	-	- && - && -	-	-
novel.2088	1108.927304	141.9140498	163.8061833	39.64978474	15.36283213	29.41087553	471.549179	28.14116413	4.063594043	1.42E-06	0.000157324	-	2	28178502	28182144	-	884	-	- && - && -	-	-
T459_33027	1026.053733	7.146750708	301.7482324	22.02765819	33.7982307	24.36901115	444.9829054	26.73163334	4.057427411	0.00035325	0.011331851	T459_33027	PGAv.1.6.scaffold1041	235634	236131	+	498	protein_coding	hypothetical protein && sp|Q93YN0|SCO2_ARATH Protein disulfide-isomerase SCO2 OS=Arabidopsis thaliana OX=3702 GN=SCO2 PE=1 SV=1 && -	-	-
novel.1727	190.7407581	26.54507406	40.23309766	0.881106327	12.29026571	2.520932188	85.83964327	5.230768074	4.055637314	0.000141516	0.005568145	-	12	59944810	59946387	-	1578	-	- && - && -	-	-
T459_18873	7849.311059	4209.436167	4916.101362	499.5872877	295.9905658	225.2032755	5658.282863	340.2603763	4.055528884	3.76E-20	1.03E-16	T459_18873	7	8678173	8679177	-	1005	protein_coding	Polygalacturonase inhibitor && sp|Q9M5J8|PGIP2_ARATH Polygalacturonase inhibitor 2 OS=Arabidopsis thaliana OX=3702 GN=PGIP2 PE=2 SV=2 && PF13855:Leucine rich repeat|PF08263:Leucine rich repeat N-terminal domain	-	-
T459_20275	215.7343747	28.58700283	20.11654883	8.811063275	7.169321663	0	88.14597545	5.326794979	4.053086223	0.00086248	0.021631411	T459_20275	7	230558172	230558975	-	804	protein_coding	hypothetical protein && - && PF07816:Protein of unknown function (DUF1645)	-	-
T459_21131	111.8135478	41.85953986	50.77033752	7.04885062	0	5.041864376	68.14780841	4.030238332	4.048812754	2.21E-06	0.000224244	T459_21131	8	721768	725660	+	2577	protein_coding	hypothetical protein && sp|Q40235|CF9_SOLPI Receptor-like protein Cf-9 OS=Solanum pimpinellifolium OX=4084 GN=CF-9 PE=1 SV=1 && PF08263:Leucine rich repeat N-terminal domain	-	-
novel.3562	88.13538477	17.35639458	22.99034152	0.881106327	0	6.722485834	42.82737362	2.534530721	4.041014898	0.000584514	0.0164726	-	5	237955689	237956841	-	971	-	- && - && -	-	-
T459_02320	893.1929293	140.8930854	110.1620531	14.09770124	45.06430759	10.92403948	381.4160226	23.3620161	4.033363826	8.97E-06	0.000685289	T459_02320	1	182044906	182050720	+	594	protein_coding	Somatic embryogenesis receptor kinase 5 && sp|Q8H6W9|LRR1_CAPAN Leucine-rich repeat protein 1 OS=Capsicum annuum OX=4072 GN=LRR1 PE=1 SV=2 && PF13855:Leucine rich repeat|PF08263:Leucine rich repeat N-terminal domain	-	-
novel.436	40.77905863	21.44025213	9.579308966	2.643318982	0	1.680621459	23.93287324	1.44131348	4.004066914	0.000219453	0.007863098	-	1	84644233	84658194	-	893	-	- && - && -	-	-
novel.832	6369.425867	994.4193129	1411.990142	207.059987	163.8702094	177.3055639	2925.27844	182.7452534	4.000384058	1.02E-08	2.43E-06	-	10	231592580	231596044	+	1426	-	- && - && PF00076:RNA recognition motif. (a.k.a. RRM, RBD, or RNP domain)	-	-
novel.5021	1074.725513	33.69182477	113.0358458	31.71982779	22.5321538	22.68838969	407.1510611	25.64679043	3.987581192	0.000118053	0.004840537	-	9	227103514	227141799	-	6176	-	- && - && -	-	-
novel.774	858.9911382	44.92243302	91.00343518	25.5520835	15.36283213	21.84807896	331.6390021	20.9209982	3.984209598	5.06E-05	0.002540869	-	10	206350372	206353128	+	660	-	- && - && -	-	-
T459_05976	224.9425492	45.94339741	62.26550828	1.762212655	10.24188809	9.243418022	111.050485	7.082506256	3.973560977	3.24E-06	0.000302091	T459_05976	2	149553858	149554496	-	639	protein_coding	hypothetical protein && - && PF01612:3'-5' exonuclease	-	-
T459_05356	76.29630324	15.3144658	5.74758538	4.405531637	0	1.680621459	32.45278481	2.028717699	3.970861831	0.00195926	0.039070312	T459_05356	2	136084734	136088616	-	3630	protein_coding	hypothetical protein && sp|C0LGP4|Y3475_ARATH Probable LRR receptor-like serine/threonine-protein kinase At3g47570 OS=Arabidopsis thaliana OX=3702 GN=At3g47570 PE=2 SV=1 && PF08263:Leucine rich repeat N-terminal domain|PF00069:Protein kinase domain	-	-
T459_19171	1179.961793	228.6960227	174.3434232	24.67097717	40.96755236	36.97367209	527.6670797	34.20406721	3.947280556	1.94E-07	2.93E-05	T459_19171	7	43524442	43524936	+	495	protein_coding	VQ motif-containing protein 22 && sp|Q9LIE6|VQ22_ARATH VQ motif-containing protein 22 OS=Arabidopsis thaliana OX=3702 GN=VQ22 PE=2 SV=1 && PF05678:VQ motif	-	-
T459_24826	7921.661002	868.8406933	1641.893557	244.0664527	218.1522163	214.279236	3477.465084	225.4993017	3.946685026	2.00E-07	2.98E-05	T459_24826	10	7511466	7518074	-	720	protein_coding	Plant cysteine oxidase 5 && sp|Q9SJI9|PCO4_ARATH Plant cysteine oxidase 4 OS=Arabidopsis thaliana OX=3702 GN=PCO4 PE=1 SV=2 && PF07847:PCO_ADO	-	-
T459_10808	13.15453504	11.23060826	57.4758538	0.881106327	1.024188809	3.361242917	27.28699903	1.755512685	3.940990013	0.000333076	0.010799027	T459_10808	3	278657679	278658023	+	345	protein_coding	hypothetical protein && - && -	-	-
novel.5209	856.3602312	63.29979199	120.699293	14.97880757	26.62890903	26.88994334	346.7864387	22.83255331	3.924301754	1.64E-05	0.001081808	-	PGAv.1.6.scaffold1398	180942	182301	+	1360	-	- && - && -	-	-
novel.1347	2851.903197	147.0188717	632.2343918	68.72629354	78.86253829	91.59386949	1210.385487	79.72756711	3.923845133	7.90E-06	0.000620661	-	11	136542796	136556464	-	2291	-	- && sp|Q9FKC3|PP424_ARATH Pentatricopeptide repeat-containing protein At5g48730, chloroplastic OS=Arabidopsis thaliana OX=3702 GN=At5g48730 PE=2 SV=2 && -	-	-
novel.1097	49.98723316	68.40461392	12.45310166	0.881106327	7.169321663	0.840310729	43.61498291	2.963579573	3.919334994	0.000172333	0.006490354	-	11	43520470	43521562	+	991	-	- && - && -	-	-
T459_22357	42014.26947	3210.932997	4962.082045	1125.17278	1119.438368	1076.438044	16729.09484	1107.016398	3.917579039	6.97E-06	0.000562703	T459_22357	9	167150	178417	-	1437	protein_coding	Cell division protein FtsZ && sp|O82533|FTZ21_ARATH Cell division protein FtsZ homolog 2-1, chloroplastic OS=Arabidopsis thaliana OX=3702 GN=FTSZ2-1 PE=1 SV=2 && PF12327:FtsZ family, C-terminal domain|PF00091:Tubulin/FtsZ family, GTPase domain	-	-
T459_25906	111.8135478	10.20964387	3.831723587	0.881106327	4.096755236	3.361242917	41.95163843	2.779701494	3.917132725	0.00237083	0.044490996	T459_25906	10	201234223	201239703	-	705	protein_coding	Dehydrodolichyl diphosphate synthase 2 && sp|K4D3U9|CPT4_SOLLC Cis-prenyltransferase 4, chloroplastic OS=Solanum lycopersicum OX=4081 GN=CPT4 PE=2 SV=1 && PF01255:Putative undecaprenyl diphosphate synthase	-	-
T459_31468	189.4253046	8.167715095	18.20068704	7.929956947	2.048377618	4.201553646	71.93123557	4.726629404	3.916696911	0.000806679	0.020595247	T459_31468	12	249291470	249294082	-	2343	protein_coding	hypothetical protein && sp|O49879|CF0_SOLLC Receptor-like protein Cf-9 homolog OS=Solanum lycopersicum OX=4081 GN=HCR9-0 PE=2 SV=2 && PF13855:Leucine rich repeat	-	-
T459_35347	123.6526294	25.52410967	53.64413021	2.643318982	10.24188809	0.840310729	67.60695642	4.5751726	3.912171323	3.91E-05	0.002087968	T459_35347	PGAv.1.6.scaffold2968	9990	11606	-	906	protein_coding	hypothetical protein && sp|Q9FJ47|SAG12_ARATH Senescence-specific cysteine protease SAG12 OS=Arabidopsis thaliana OX=3702 GN=SAG12 PE=1 SV=1 && PF00112:Papain family cysteine protease|PF08246:Cathepsin propeptide inhibitor domain (I29)	-	-
T459_18100	136.8071644	11.23060826	6.705516276	0.881106327	6.145132854	3.361242917	51.58109632	3.462494033	3.904335486	0.001749219	0.035754098	T459_18100	6	234261972	234266538	+	1320	protein_coding	T-complex protein 1 subunit beta && sp|Q940P8|TCPB_ARATH T-complex protein 1 subunit beta OS=Arabidopsis thaliana OX=3702 GN=CCT2 PE=1 SV=1 && PF00118:TCP-1/cpn60 chaperonin family	-	-
T459_09712	3093.946642	651.3752789	150.3951508	74.89403784	117.781713	68.06516907	1298.572357	86.91363998	3.901456652	1.49E-05	0.001006042	T459_09712	3	250827437	250828894	-	1458	protein_coding	hypothetical protein && sp|Q9FLD5|ASD_ARATH AAA-ATPase ASD, mitochondrial OS=Arabidopsis thaliana OX=3702 GN=AATP1 PE=1 SV=1 && PF00004:ATPase family associated with various cellular activities (AAA)|PF14363:Domain associated at C-terminal with AAA	-	-
novel.4511	506.4495991	51.04821935	130.2786019	8.811063275	10.24188809	26.88994334	229.2588068	15.31429823	3.898235696	7.95E-06	0.00062302	-	8	62526653	62592557	+	3365	-	- && - && -	-	-
T459_33668	1439.106133	149.0608005	204.9972119	26.43318982	55.30619568	38.65429355	597.721382	40.13122635	3.897198564	4.97E-06	0.00043141	T459_33668	PGAv.1.6.scaffold1273	112711	115799	+	1656	protein_coding	hypothetical protein && sp|Q0WVV6|CB60D_ARATH Calmodulin-binding protein 60 D OS=Arabidopsis thaliana OX=3702 GN=CBP60D PE=2 SV=1 && PF07887:Calmodulin binding protein-like	-	-
T459_18325	18.41634906	10.20964387	11.49517076	1.762212655	0	0.840310729	13.37372123	0.867507795	3.890161198	0.000928059	0.02271579	T459_18325	6	238165198	238168954	-	3138	protein_coding	hypothetical protein && sp|C0LGP4|Y3475_ARATH Probable LRR receptor-like serine/threonine-protein kinase At3g47570 OS=Arabidopsis thaliana OX=3702 GN=At3g47570 PE=2 SV=1 && PF13855:Leucine rich repeat|PF08263:Leucine rich repeat N-terminal domain|PF00069:Protein kinase domain	-	-
T459_31816	4847.446163	430.8469713	590.0854323	126.8793112	144.4106221	131.0884738	1956.126189	134.1261357	3.866185694	6.06E-06	0.000509868	T459_31816	PGAv.1.6.scaffold322	2527435	2528247	-	813	protein_coding	hypothetical protein && - && PF02536:mTERF	mTERF	mTERF
T459_15172	303.8697594	79.63522218	38.31723587	8.811063275	10.24188809	10.08372875	140.6074058	9.712226705	3.853174921	1.67E-06	0.000177513	T459_15172	5	225597118	225597988	+	744	protein_coding	AT-hook motif nuclear-localized protein [Source:Projected from Arabidopsis thaliana (AT3G55560) UniProtKB/TrEMBL;Acc:A0A178VH84] && sp|Q9M2S3|AHL15_ARATH AT-hook motif nuclear-localized protein 15 OS=Arabidopsis thaliana OX=3702 GN=AHL15 PE=2 SV=1 && PF03479:Plants and Prokaryotes Conserved (PCC) domain	-	-
T459_01576	84.18902426	12.25157264	7.663447173	4.405531637	1.024188809	1.680621459	34.70134803	2.370113968	3.852350896	0.00097908	0.023647944	T459_01576	1	64929633	64949842	+	1452	protein_coding	hypothetical protein && sp|Q9C689|NSE4A_ARATH Non-structural maintenance of chromosomes element 4 homolog A OS=Arabidopsis thaliana OX=3702 GN=NSE4A PE=2 SV=1 && PF08743:Nse4 C-terminal|PF00078:Reverse transcriptase (RNA-dependent DNA polymerase)	-	-
T459_13479	18165.09744	2398.245345	3891.115302	576.2435382	548.9652016	575.6128496	8151.486028	566.9405298	3.845714708	1.01E-07	1.66E-05	T459_13479	4	239066295	239074535	-	2376	protein_coding	hypothetical protein && sp|Q5R434|TSR1_PONAB Pre-rRNA-processing protein TSR1 homolog OS=Pongo abelii OX=9601 GN=TSR1 PE=2 SV=1 && PF08142:AARP2CN (NUC121) domain|PF04950:40S ribosome biogenesis protein Tsr1 and BMS1 C-terminal	-	-
T459_33408	327.5479225	53.09014812	43.10689035	13.21659491	7.169321663	9.243418022	141.2483203	9.876444866	3.832110435	9.28E-06	0.000703127	T459_33408	PGAv.1.6.scaffold1166	186341	187348	+	1008	protein_coding	hypothetical protein && - && PF07816:Protein of unknown function (DUF1645)	-	-
T459_11288	14.46998855	81.67715095	190.6282484	6.167744292	8.193510472	5.882175105	95.59179598	6.747809956	3.831480335	1.66E-05	0.001092148	T459_11288	4	5556130	5557068	-	852	protein_coding	hypothetical protein && sp|Q9ZUI0|Y2241_ARATH Putative leucine-rich repeat receptor-like serine/threonine-protein kinase At2g24130 OS=Arabidopsis thaliana OX=3702 GN=At2g24130 PE=3 SV=1 && PF00069:Protein kinase domain|PF08263:Leucine rich repeat N-terminal domain	-	-
T459_04410	2341.507237	840.2536904	1067.135019	92.51616439	107.5398249	99.99697679	1416.298649	100.0176554	3.82365501	2.64E-16	4.49E-13	T459_04410	2	59213391	59214123	+	345	protein_coding	60S acidic ribosomal protein P1 && sp|P52855|RLA1_MAIZE 60S acidic ribosomal protein P1 OS=Zea mays OX=4577 GN=RPP1A PE=1 SV=1 && PF00428:60s Acidic ribosomal protein	-	-
T459_22702	3088.684828	523.7547305	728.9854123	79.29956947	133.1445452	97.4760446	1447.141657	103.3067197	3.808418768	4.30E-08	7.88E-06	T459_22702	9	12228124	12230988	-	2865	protein_coding	hypothetical protein && sp|Q9FG91|DRL32_ARATH Probable disease resistance protein At5g43730 OS=Arabidopsis thaliana OX=3702 GN=At5g43730 PE=2 SV=1 && PF13855:Leucine rich repeat|PF00931:NB-ARC domain	-	-
T459_06173	152.5926065	226.6540939	706.9530017	17.62212655	36.87079712	23.52870042	362.0665674	26.00720803	3.803755071	1.17E-08	2.69E-06	T459_06173	2	152698169	152699221	-	762	protein_coding	Acidic endochitinase Q && sp|Q40114|CHIA_SOLCI Acidic endochitinase pcht28 OS=Solanum chilense OX=4083 PE=2 SV=1 && PF00182:Chitinase class I	-	-
novel.2025	14258.20053	2173.63318	3604.693964	437.9098448	514.1427821	501.6655054	6678.842558	484.5727107	3.784751546	2.79E-08	5.52E-06	-	2	154827084	154830527	+	1424	-	- && - && -	-	-
novel.3768	18099.32476	4461.614371	6561.826642	841.4565427	585.8359987	689.8951088	9707.588592	705.7292167	3.781793764	1.87E-11	1.21E-08	-	6	231544698	231546974	+	899	-	- && sp|P34788|RS18_ARATH 40S ribosomal protein S18 OS=Arabidopsis thaliana OX=3702 GN=RPS18A PE=1 SV=1 && PF00416:Ribosomal protein S13/S18	-	-
T459_10420	23.67816307	58.19497005	103.4565368	7.04885062	3.072566427	3.361242917	61.77655666	4.494219988	3.779284529	1.27E-06	0.000143768	T459_10420	3	271105762	271107600	+	1236	protein_coding	COBRA-like protein 5 && sp|Q9LFW3|COBL4_ARATH COBRA-like protein 4 OS=Arabidopsis thaliana OX=3702 GN=COBL4 PE=2 SV=2 && PF04833:COBRA-like protein	-	-
T459_23136	14108.23883	1776.478033	2951.385093	522.4960522	454.7398312	397.466975	6278.700652	458.2342861	3.776236227	2.99E-07	4.27E-05	T459_23136	9	57536270	57553818	-	1476	protein_coding	hypothetical protein && sp|Q9LFC0|HAKAI_ARATH E3 ubiquitin-protein ligase HAKAI homolog OS=Arabidopsis thaliana OX=3702 GN=HAKAI PE=1 SV=1 && -	-	-
T459_02959	163.1162345	31.64989599	4.789654483	7.929956947	4.096755236	2.520932188	66.518595	4.84921479	3.773640213	0.000975494	0.023601413	T459_02959	1	237009987	237013934	+	795	protein_coding	hypothetical protein && sp|Q8VZK0|MIEL1_ARATH E3 ubiquitin-protein ligase MIEL1 OS=Arabidopsis thaliana OX=3702 GN=MIEL1 PE=1 SV=1 && PF14599:Zinc-ribbon|PF05495:CHY zinc finger	-	-
T459_31534	719.5530667	375.7148944	372.6351188	40.53089106	34.8224195	31.93180771	489.3010266	35.76170609	3.772963273	8.54E-20	2.12E-16	T459_31534	12	250311395	250314637	-	3243	protein_coding	hypothetical protein && sp|O49879|CF0_SOLLC Receptor-like protein Cf-9 homolog OS=Solanum lycopersicum OX=4081 GN=HCR9-0 PE=2 SV=2 && PF08263:Leucine rich repeat N-terminal domain|PF13855:Leucine rich repeat	-	-
T459_19151	769.5402999	247.0733816	204.9972119	27.31429615	39.94336355	22.68838969	407.2036311	29.98201646	3.765450224	9.14E-10	2.93E-07	T459_19151	7	40352416	40353352	-	441	protein_coding	hypothetical protein && - && -	-	-
T459_09016	109.1826408	102.0964387	104.4144677	14.97880757	3.072566427	5.041864376	105.2311824	7.697746123	3.759114808	3.02E-10	1.20E-07	T459_09016	3	177590023	177593802	-	1152	protein_coding	Metacaspase-2 && sp|Q7XJE6|MCA1_ARATH Metacaspase-1 OS=Arabidopsis thaliana OX=3702 GN=AMC1 PE=1 SV=1 && PF06943:LSD1 zinc finger|PF00656:Caspase domain	-	-
novel.1563	31.5708841	5.104821935	13.41103255	0	2.048377618	1.680621459	16.69557953	1.242999692	3.757324111	0.002426351	0.045129138	-	12	207464390	207465125	+	578	-	- && - && -	-	-
T459_15805	1015.530105	172.5429814	129.320671	39.64978474	22.5321538	35.29305063	439.1312525	32.49166305	3.753992014	2.83E-06	0.000272057	T459_15805	6	3603260	3603547	-	288	protein_coding	hypothetical protein && - && -	-	-
T459_16637	1061.570978	127.6205484	187.7544557	44.05531637	29.70147546	29.41087553	458.981994	34.38922245	3.737011367	2.86E-06	0.000273659	T459_16637	6	148892921	148895010	-	1098	protein_coding	1-aminocyclopropane-1-carboxylate oxidase-like protein 12 && sp|Q84MB3|ACCH1_ARATH 1-aminocyclopropane-1-carboxylate oxidase homolog 1 OS=Arabidopsis thaliana OX=3702 GN=At1g06620 PE=2 SV=1 && PF03171:2OG-Fe(II) oxygenase superfamily|PF14226:non-haem dioxygenase in morphine synthesis N-terminal	-	-
T459_09677	1256.258096	116.3899401	167.6379069	46.69863536	36.87079712	31.93180771	513.4286478	38.5004134	3.73639789	1.47E-05	0.00100035	T459_09677	3	249753389	249755367	+	1653	protein_coding	hypothetical protein && sp|Q6L403|R1B17_SOLDE Putative late blight resistance protein homolog R1B-17 OS=Solanum demissum OX=50514 GN=R1B-17 PE=3 SV=1 && PF00931:NB-ARC domain	-	-
T459_16580	3155.772956	1057.719105	1692.663894	210.5844123	112.660769	124.3659879	1968.718652	149.2037231	3.721172627	2.58E-13	2.00E-10	T459_16580	6	137109693	137112561	+	2097	protein_coding	Heat shock protein 82 && sp|P51819|HSP83_IPONI Heat shock protein 83 OS=Ipomoea nil OX=35883 GN=HSP83A PE=2 SV=1 && PF02518:Histidine kinase-, DNA gyrase B-, and HSP90-like ATPase|PF00183:Hsp90 protein	-	-
T459_07980	11290.53743	1297.645736	1656.26252	303.1005767	447.5705095	330.2421166	4748.148561	360.3044009	3.720082132	3.22E-06	0.00030186	T459_07980	3	22235616	22251748	+	990	protein_coding	hypothetical protein && sp|Q9SV68|QORH_ARATH Chloroplast envelope quinone oxidoreductase homolog OS=Arabidopsis thaliana OX=3702 GN=CEQORH PE=1 SV=1 && PF08240:Alcohol dehydrogenase GroES-like domain|PF13602:Zinc-binding dehydrogenase	-	-
T459_21691	1620.638717	401.2390041	341.9813301	66.96408089	52.23362926	61.34268324	787.9530171	60.18013113	3.709531833	1.14E-08	2.66E-06	T459_21691	8	115233291	115246747	-	2787	protein_coding	Glyoxysomal fatty acid beta-oxidation multifunctional protein MFP-a && sp|Q9ZPI6|AIM1_ARATH Peroxisomal fatty acid beta-oxidation multifunctional protein AIM1 OS=Arabidopsis thaliana OX=3702 GN=AIM1 PE=1 SV=1 && PF00378:Enoyl-CoA hydratase/isomerase|PF02737:3-hydroxyacyl-CoA dehydrogenase, NAD binding domain|PF00725:3-hydroxyacyl-CoA dehydrogenase, C-terminal domain	-	-
novel.4542	268.3525148	168.4591238	174.3434232	7.04885062	27.65309784	12.60466094	203.718354	15.7688698	3.704285219	3.13E-11	1.64E-08	-	8	124433783	124439352	+	4346	-	- && sp|B2X050|MNR1_CAPAN (+)-neomenthol dehydrogenase OS=Capsicum annuum OX=4072 GN=MNR1 PE=1 SV=1 && PF00106:short chain dehydrogenase	-	-
T459_14468	44.72541914	16.33543019	10.53723986	1.762212655	2.048377618	1.680621459	23.86602973	1.83040391	3.697899558	0.000178971	0.006682361	T459_14468	5	74162744	74163247	-	504	protein_coding	putative calcium-binding protein CML16 && sp|Q9LI84|CML16_ARATH Probable calcium-binding protein CML16 OS=Arabidopsis thaliana OX=3702 GN=CML16 PE=2 SV=2 && PF13499:EF-hand domain pair	-	-
T459_32595	281.5070499	34.71278916	81.42412621	8.811063275	14.33864333	7.562796564	132.5479884	10.23750105	3.697759157	5.77E-06	0.000487122	T459_32595	PGAv.1.6.scaffold869	1124940	1128531	+	3117	protein_coding	putative U-box domain-containing protein 42 && sp|Q9CAA7|PUB42_ARATH Putative U-box domain-containing protein 42 OS=Arabidopsis thaliana OX=3702 GN=PUB42 PE=3 SV=1 && PF04564:U-box domain	-	-
T459_00823	21.04725607	28.58700283	20.11654883	0.881106327	1.024188809	3.361242917	23.25026924	1.755512685	3.695836118	2.44E-05	0.001455508	T459_00823	1	18956743	18959967	-	1440	protein_coding	hypothetical protein && sp|B5BSX1|BAMO_GLYUR Beta-amyrin 11-oxidase OS=Glycyrrhiza uralensis OX=74613 GN=CYP88D6 PE=1 SV=1 && PF00067:Cytochrome P450	-	-
T459_21194	635.3640425	182.7526253	246.1882404	31.71982779	28.67728665	21.84807896	354.7683027	27.41506447	3.69332518	9.41E-11	4.28E-08	T459_21194	8	1744936	1747558	-	2346	protein_coding	hypothetical protein && sp|Q40235|CF9_SOLPI Receptor-like protein Cf-9 OS=Solanum pimpinellifolium OX=4084 GN=CF-9 PE=1 SV=1 && PF13855:Leucine rich repeat|PF08263:Leucine rich repeat N-terminal domain	-	-
novel.2538	753.7548578	301.1844941	371.6771879	50.22306067	33.7982307	26.88994334	475.5388466	36.97041157	3.683941098	1.52E-13	1.38E-10	-	3	1442047	1443701	-	1576	-	- && sp|Q7XA40|RGA3_SOLBU Putative disease resistance protein RGA3 OS=Solanum bulbocastanum OX=147425 GN=RGA3 PE=2 SV=2 && PF00931:NB-ARC domain	-	-
T459_12874	131370.3951	30361.43894	32569.65049	5728.953341	4338.463795	5060.351212	64767.16151	5042.589449	3.683005376	2.45E-09	6.74E-07	T459_12874	4	225097085	225099906	-	1353	protein_coding	Tubulin alpha-2 chain && sp|P33629|TBA_PRUDU Tubulin alpha chain OS=Prunus dulcis OX=3755 GN=TUBA PE=2 SV=1 && PF03953:Tubulin C-terminal domain|PF00091:Tubulin/FtsZ family, GTPase domain	-	-
novel.1599	739.2848693	109.2431894	138.89998	24.67097717	29.70147546	22.68838969	329.1426796	25.68694744	3.679303013	1.48E-06	0.000163361	-	12	237708454	237710637	+	666	-	- && - && -	-	-
T459_08600	93.39719879	46.9643618	296.958578	5.286637965	6.145132854	22.68838969	145.7733795	11.37338684	3.673317401	2.02E-05	0.001248945	T459_08600	3	82855487	82858260	+	870	protein_coding	hypothetical protein && sp|K4BIZ9|WRK70_SOLLC WRKY DNA-binding transcription factor 70 OS=Solanum lycopersicum OX=4081 GN=WRKY70 PE=2 SV=1 && PF03106:WRKY DNA -binding domain	WRKY	WRKY
novel.2285	3249.170155	420.6373274	581.4640543	108.3760783	114.7091466	111.761327	1417.090512	111.6155173	3.666009688	1.21E-06	0.000137783	-	3	9730641	9737169	+	2127	-	- && - && -	-	-
T459_24928	677.4585546	117.4109045	96.75102056	22.90876451	20.48377618	26.88994334	297.2068266	23.42749468	3.662522083	2.94E-06	0.000280591	T459_24928	10	14584052	14590090	-	555	protein_coding	Nudix hydrolase 11 && sp|Q8GYB1|NUD15_ARATH Nudix hydrolase 15, mitochondrial OS=Arabidopsis thaliana OX=3702 GN=NUDT15 PE=1 SV=2 && PF00293:NUDIX domain	-	-
T459_18841	7796.692919	860.6729782	2546.180323	315.4360652	283.7003001	287.3862694	3734.515407	295.5075449	3.659509275	2.97E-07	4.26E-05	T459_18841	7	7561834	7572519	+	1452	protein_coding	hypothetical protein && - && PF12874:Zinc-finger of C2H2 type	-	-
T459_29566	306.5006665	127.6205484	123.5730857	14.97880757	11.2660769	17.64652532	185.8981002	14.63046993	3.659013877	2.00E-11	1.27E-08	T459_29566	12	15833708	15838066	+	3363	protein_coding	TMV resistance protein N && sp|Q40392|TMVRN_NICGU TMV resistance protein N OS=Nicotiana glutinosa OX=35889 GN=N PE=1 SV=1 && PF00931:NB-ARC domain|PF01582:TIR domain	-	-
T459_32008	2997.918536	499.2515852	793.1667824	90.75395173	133.1445452	116.8031914	1430.112301	113.5672294	3.654441971	6.62E-08	1.16E-05	T459_32008	PGAv.1.6.scaffold523	907805	912121	+	1917	protein_coding	ABC transporter G family member 11 && sp|H9BZ66|ABCG1_PETHY ABC transporter G family member 1 OS=Petunia hybrida OX=4102 GN=ABCG1 PE=2 SV=1 && PF00005:ABC transporter|PF01061:ABC-2 type transporter	-	-
novel.1269	735.3385088	50.02725496	93.87722787	26.43318982	21.50796499	21.84807896	293.0809972	23.26307792	3.653562028	7.34E-05	0.003364255	-	11	20393178	20397060	-	2770	-	- && - && -	-	-
T459_09013	982.6437676	160.2914087	119.7413621	41.41199739	28.67728665	30.25118625	420.8921795	33.44682343	3.651912009	5.73E-06	0.000486054	T459_09013	3	177411686	177415542	+	420	protein_coding	ATP synthase subunit delta', mitochondrial && sp|Q40089|ATP4_IPOBA ATP synthase subunit delta', mitochondrial OS=Ipomoea batatas OX=4120 PE=1 SV=1 && PF02823:ATP synthase, Delta/Epsilon chain, beta-sandwich domain	-	-
novel.2327	148.646246	24.50314529	18.20068704	5.286637965	9.217699281	0.840310729	63.78335943	5.114882658	3.651651656	0.000593065	0.016602765	-	3	31117568	31121576	+	1057	-	- && sp|Q9M022|AIRP2_ARATH E3 ubiquitin-protein ligase AIRP2 OS=Arabidopsis thaliana OX=3702 GN=AIRP2 PE=1 SV=1 && -	-	-
novel.91	392.0051442	46.9643618	43.10689035	9.692169602	17.41120975	11.76435021	160.6921321	12.95590985	3.633231078	6.35E-05	0.003014207	-	1	44518301	44521787	+	1194	-	- && - && -	-	-
T459_08085	71.03448922	33.69182477	33.52758138	2.643318982	6.145132854	2.520932188	46.08463179	3.769794675	3.631807101	5.39E-07	6.93E-05	T459_08085	3	26696981	26699759	+	771	protein_coding	hypothetical protein && - && PF13419:Haloacid dehalogenase-like hydrolase	-	-
T459_02383	247.3052588	52.06918373	59.39171559	1.762212655	16.38702094	10.92403948	119.5887194	9.691091026	3.630107136	5.04E-05	0.002538517	T459_02383	1	189911895	189913091	-	1197	protein_coding	hypothetical protein && - && PF13456:Reverse transcriptase-like	-	-
T459_05962	94.71265229	52.06918373	33.52758138	7.04885062	4.096755236	3.361242917	60.10313914	4.835616258	3.62768665	1.45E-07	2.27E-05	T459_05962	2	149291345	149293293	-	1737	protein_coding	putative acyl-activating enzyme 12, peroxisomal && sp|I3PB36|CNL_PETHY Trans-cinnamate:CoA ligase, peroxisomal OS=Petunia hybrida OX=4102 GN=CNL PE=1 SV=1 && PF00501:AMP-binding enzyme|PF13193:AMP-binding enzyme C-terminal domain	-	-
T459_00177	97.3435593	10.20964387	7.663447173	4.405531637	4.096755236	0.840310729	38.40555012	3.114199201	3.627380546	0.00227545	0.043056697	T459_00177	1	2593077	2593622	-	546	protein_coding	hypothetical protein && - && PF00931:NB-ARC domain	-	-
T459_10952	63353.55621	4407.503258	7123.174147	1852.966607	2266.529834	1944.479028	24961.41121	2021.325156	3.626308588	4.72E-05	0.002415552	T459_10952	3	280941904	280949639	-	3015	protein_coding	Pumilio-like protein 2 && sp|Q9LJX4|PUM5_ARATH Pumilio homolog 5 OS=Arabidopsis thaliana OX=3702 GN=APUM5 PE=1 SV=2 && PF00806:Pumilio-family RNA binding repeat	-	-
T459_16870	55856.78669	5446.845004	10117.66613	2112.011867	1852.757555	1822.633972	23807.09928	1929.134465	3.625338048	4.24E-06	0.000374568	T459_16870	6	185111827	185119604	-	1434	protein_coding	Aldehyde dehydrogenase && sp|Q8VXQ2|ALDH_CRAPL Aldehyde dehydrogenase OS=Craterostigma plantagineum OX=4153 GN=ALDH PE=1 SV=1 && PF00171:Aldehyde dehydrogenase family	-	-
T459_09482	5025.032386	962.7694169	1241.478442	248.4719843	207.9103282	131.0884738	2409.760082	195.8235954	3.621210543	8.04E-08	1.38E-05	T459_09482	3	238568378	238571241	-	2103	protein_coding	Heat shock protein 82 && sp|P51819|HSP83_IPONI Heat shock protein 83 OS=Ipomoea nil OX=35883 GN=HSP83A PE=2 SV=1 && PF02518:Histidine kinase-, DNA gyrase B-, and HSP90-like ATPase|PF00183:Hsp90 protein	-	-
T459_08310	51405.29203	9475.570475	12440.64855	1928.741751	2041.208296	1999.939536	24440.50369	1989.963194	3.618435601	2.86E-08	5.60E-06	T459_08310	3	33706310	33708929	-	627	protein_coding	Co-chaperone protein p23-1 [Source:Projected from Arabidopsis thaliana (AT4G02450) UniProtKB/Swiss-Prot;Acc:Q8L7U4] && sp|P0C8Z0|Y8359_ORYSI Uncharacterized protein OsI_027940 OS=Oryza sativa subsp. indica OX=39946 GN=OsI_027940 PE=1 SV=2 && PF04969:CS domain	-	-
T459_18978	17282.42814	2014.362735	3796.280143	635.2776621	640.1180056	605.0237251	7697.690339	626.8064643	3.618273503	9.86E-07	0.000115417	T459_18978	7	15179434	15180993	-	1560	protein_coding	hypothetical protein && - && PF00226:DnaJ domain	-	-
T459_19995	143.3844319	31.64989599	27.779996	6.167744292	6.145132854	4.201553646	67.60477465	5.504810264	3.616218945	1.51E-05	0.001015455	T459_19995	7	213568490	213576857	+	918	protein_coding	hypothetical protein && sp|Q8VZU2|SY132_ARATH Syntaxin-132 OS=Arabidopsis thaliana OX=3702 GN=SYP132 PE=1 SV=1 && PF05739:SNARE domain|PF00804:Syntaxin	-	-
T459_19946	48.67177965	7.146750708	11.49517076	1.762212655	2.048377618	1.680621459	22.43790037	1.83040391	3.60781188	0.000959774	0.023288246	T459_19946	7	207455523	207456852	+	900	protein_coding	Cytochrome && sp|Q9LUC6|C7A14_ARATH Cytochrome P450 72A14 OS=Arabidopsis thaliana OX=3702 GN=CYP72A14 PE=2 SV=1 && PF00067:Cytochrome P450	-	-
T459_12637	53.93359367	19.39832335	17.24275614	4.405531637	3.072566427	0	30.19155772	2.492699355	3.607335095	0.00039061	0.012158417	T459_12637	4	213102718	213114364	+	1458	protein_coding	hypothetical protein && sp|Q9LV26|FBL45_ARATH Putative F-box/LRR-repeat protein At3g18150 OS=Arabidopsis thaliana OX=3702 GN=At3g18150 PE=4 SV=2 && PF08387:FBD|PF00646:F-box domain	-	-
T459_30512	71.03448922	11.23060826	6.705516276	3.52442531	2.048377618	1.680621459	29.65687125	2.417808129	3.605074762	0.001413374	0.030586093	T459_30512	12	178488628	178490331	+	810	protein_coding	Ethylene-responsive transcription factor && sp|Q9FH54|EF114_ARATH Ethylene-responsive transcription factor ERF114 OS=Arabidopsis thaliana OX=3702 GN=ERF114 PE=1 SV=1 && PF00847:AP2 domain	AP2/ERF-ERF	AP2/ERF->AP2/ERF-ERF
T459_07754	19.73180256	90.86583044	11.49517076	6.167744292	3.072566427	0.840310729	40.69760125	3.36020715	3.603113833	0.000713433	0.018868255	T459_07754	3	14527066	14527971	+	480	protein_coding	Pathogenesis-related protein STH-21 && sp|P17642|PRS2_SOLTU Pathogenesis-related protein STH-2 OS=Solanum tuberosum OX=4113 GN=STH-2 PE=2 SV=1 && PF00407:Pathogenesis-related protein Bet v I family	-	-
novel.4373	135.4917109	127.6205484	20.11654883	2.643318982	19.45958737	1.680621459	94.40960271	7.927842604	3.590602759	0.000506184	0.014857352	-	7	179931022	179968925	-	704	-	- && - && -	-	-
novel.1642	323.601562	50.02725496	34.48551228	17.62212655	6.145132854	10.08372875	136.0381097	11.28366272	3.584951044	9.70E-05	0.00417787	-	12	174262	176477	-	1707	-	- && - && -	-	-
novel.3148	595.9004374	35.73375354	57.4758538	23.78987084	14.33864333	19.32714677	229.7033482	19.15188698	3.581351775	0.000277544	0.009436161	-	4	217185332	217187686	-	2355	-	- && sp|F8WKW1|UGT2_GARJA 7-deoxyloganetin glucosyltransferase OS=Gardenia jasminoides OX=114476 GN=UGT85A24 PE=1 SV=1 && PF00201:UDP-glucoronosyl and UDP-glucosyl transferase	-	-
T459_24481	182.8480371	17.35639458	20.11654883	5.286637965	8.193510472	5.041864376	73.44032683	6.174004271	3.572770286	0.000368666	0.011716108	T459_24481	9	269422667	269426123	-	1887	protein_coding	Protein ECERIFERUM 3 && sp|Q8H1Z0|CER3_ARATH Very-long-chain aldehyde decarbonylase CER3 OS=Arabidopsis thaliana OX=3702 GN=CER3 PE=1 SV=1 && PF12076:WAX2 C-terminal domain|PF04116:Fatty acid hydroxylase superfamily	-	-
T459_04405	8731.98036	815.7505452	1175.38121	255.520835	341.0548734	305.8731055	3574.370705	300.8162713	3.570661241	1.89E-05	0.001200083	T459_04405	2	57818563	57820257	-	1476	protein_coding	Lipase-like PAD4 [Source:Projected from Arabidopsis thaliana (AT3G52430) UniProtKB/Swiss-Prot;Acc:Q9S745] && sp|Q9S745|PAD4_ARATH Lipase-like PAD4 OS=Arabidopsis thaliana OX=3702 GN=PAD4 PE=1 SV=1 && PF18117:Enhanced disease susceptibility 1 protein EP domain|PF01764:Lipase (class 3)	-	-
T459_11205	255.1979798	167.4381595	102.4986059	11.45438226	25.60472022	7.562796564	175.0449151	14.87396635	3.56873859	3.43E-09	9.36E-07	T459_11205	4	2543927	2545963	-	915	protein_coding	hypothetical protein && sp|Q7XWK5|SAG39_ORYSJ Senescence-specific cysteine protease SAG39 OS=Oryza sativa subsp. japonica OX=39947 GN=SAG39 PE=2 SV=2 && PF08246:Cathepsin propeptide inhibitor domain (I29)|PF00112:Papain family cysteine protease	-	-
T459_16560	1715.351369	903.5534824	952.1833113	91.63505806	126.9994123	84.03107293	1190.362721	100.8885144	3.561822004	2.14E-19	4.86E-16	T459_16560	6	134925567	134926424	+	858	protein_coding	hypothetical protein && - && PF00168:C2 domain	-	-
T459_15439	3931.890524	475.7694043	689.7102456	125.1170985	149.5315661	158.8187278	1699.123391	144.4891308	3.555475731	3.74E-06	0.000335344	T459_15439	5	235089159	235093207	-	615	protein_coding	GATA transcription factor 23 && sp|Q8LG10|GAT15_ARATH GATA transcription factor 15 OS=Arabidopsis thaliana OX=3702 GN=GATA15 PE=2 SV=2 && PF00320:GATA zinc finger	C2C2-GATA	C2C2->C2C2-GATA
T459_16661	24196.45175	2980.195045	3325.936073	895.2040287	858.2702219	853.755701	10167.52762	869.0766505	3.548286568	6.72E-06	0.000553575	T459_16661	6	152666361	152676754	+	990	protein_coding	putative hydroxyacylglutathione hydrolase 2, chloroplast && sp|Q8LDW8|GLO2D_ARATH Probable hydroxyacylglutathione hydrolase 2, chloroplastic OS=Arabidopsis thaliana OX=3702 GN=GLX2-4 PE=2 SV=1 && PF00753:Metallo-beta-lactamase superfamily|PF16123:Hydroxyacylglutathione hydrolase C-terminus	-	-
T459_00208	6097.126991	659.542994	1041.270885	199.13003	221.2247827	246.2110437	2599.313623	222.1886188	3.548062279	6.22E-06	0.000518573	T459_00208	1	3017623	3023560	-	2208	protein_coding	hypothetical protein && sp|A9HF18|IF2_GLUDA Translation initiation factor IF-2 OS=Gluconacetobacter diazotrophicus (strain ATCC 49037 / DSM 5601 / CCUG 37298 / CIP 103539 / LMG 7603 / PAl5) OX=272568 GN=infB PE=3 SV=1 && PF00009:Elongation factor Tu GTP binding domain|PF11987:Translation-initiation factor 2	-	-
T459_19038	3162.350224	441.0566152	542.1888875	118.9493542	111.6365802	124.3659879	1381.865242	118.3173074	3.545416143	2.27E-06	0.000228316	T459_19038	7	22197036	22200418	+	552	protein_coding	Actin-related protein 2/3 complex subunit 3 && sp|Q1ECJ7|ARPC3_ARATH Actin-related protein 2/3 complex subunit 3 OS=Arabidopsis thaliana OX=3702 GN=ARPC3 PE=1 SV=1 && PF04062:ARP2/3 complex ARPC3 (21 kDa) subunit	-	-
novel.4838	27361.43289	2423.769455	4084.617343	1081.117464	939.1811378	907.5355876	11289.93989	975.9447298	3.532045154	1.88E-05	0.001196543	-	9	262083251	262095878	+	3447	-	- && sp|Q9LN71|RING1_ARATH E3 ubiquitin-protein ligase At1g12760 OS=Arabidopsis thaliana OX=3702 GN=At1g12760 PE=1 SV=1 && -	-	-
novel.1288	497.2414245	111.2851182	227.9875534	30.83872146	14.33864333	26.88994334	278.838032	24.02243604	3.531486755	3.23E-08	6.24E-06	-	11	46652828	46654016	-	1189	-	- && - && PF13456:Reverse transcriptase-like	-	-
T459_07822	2273.103655	166.4171951	87.17171159	41.41199739	130.0719787	47.89771157	842.2308539	73.12722923	3.526324481	0.001047329	0.024875895	T459_07822	3	16623151	16623873	-	723	protein_coding	Ethylene-responsive transcription factor 1B && sp|A0A3Q7I5Y9|ERFC3_SOLLC Ethylene-response factor C3 OS=Solanum lycopersicum OX=4081 GN=ERF.C.3 PE=2 SV=1 && PF00847:AP2 domain	AP2/ERF-ERF	AP2/ERF->AP2/ERF-ERF
T459_10672	80.24266375	143.9559786	51.72826842	14.97880757	2.048377618	6.722485834	91.97563691	7.916557006	3.525486155	2.19E-06	0.000223385	T459_10672	3	276523089	276524660	-	855	protein_coding	Ethylene-responsive transcription factor && sp|Q9FH54|EF114_ARATH Ethylene-responsive transcription factor ERF114 OS=Arabidopsis thaliana OX=3702 GN=ERF114 PE=1 SV=1 && PF00847:AP2 domain	AP2/ERF-ERF	AP2/ERF->AP2/ERF-ERF
T459_07038	5839.298105	1046.488497	1353.556357	241.4231337	212.0070835	266.3785012	2746.447653	239.9362395	3.516511347	1.52E-07	2.36E-05	T459_07038	2	167135739	167136491	+	753	protein_coding	EID1-like F-box protein 1 && sp|Q9FLZ8|EDL2_ARATH EID1-like F-box protein 2 OS=Arabidopsis thaliana OX=3702 GN=EDL2 PE=1 SV=1 && -	-	-
T459_15005	22.36270957	14.29350142	16.28482524	0	3.072566427	1.680621459	17.64701208	1.584395962	3.512665529	0.000435916	0.013265764	T459_15005	5	211247951	211248943	+	993	protein_coding	hypothetical protein && sp|Q0ZPV7|CXE1_ACTER Carboxylesterase 1 OS=Actinidia eriantha OX=165200 GN=CXE1 PE=1 SV=1 && PF07859:alpha/beta hydrolase fold	-	-
T459_33100	505.1341456	62.2788276	45.98068304	14.97880757	19.45958737	19.32714677	204.4645521	17.92184724	3.5104363	1.00E-04	0.004279055	T459_33100	PGAv.1.6.scaffold1076	694893	697280	+	2388	protein_coding	hypothetical protein && sp|O82380|PP175_ARATH Pentatricopeptide repeat-containing protein At2g29760, chloroplastic OS=Arabidopsis thaliana OX=3702 GN=PCMP-H33 PE=2 SV=1 && PF13041:PPR repeat family|PF14432:DYW family of nucleic acid deaminases|PF01535:PPR repeat	-	-
T459_14012	196.0025721	21.44025213	38.31723587	7.929956947	5.120944045	9.243418022	85.25335337	7.431439671	3.510174298	9.87E-05	0.004239261	T459_14012	5	14034318	14034650	+	249	protein_coding	hypothetical protein && - && -	-	-
T459_22306	61.82631469	56.15304128	72.80274814	5.286637965	1.024188809	10.08372875	63.59403471	5.464851842	3.509283666	1.61E-07	2.49E-05	T459_22306	8	141261125	141263413	-	2253	protein_coding	hypothetical protein && sp|Q9C637|RLP6_ARATH Receptor-like protein 6 OS=Arabidopsis thaliana OX=3702 GN=RLP6 PE=3 SV=1 && PF13855:Leucine rich repeat|PF08263:Leucine rich repeat N-terminal domain	-	-
T459_01782	34.20179111	47.98532619	20.11654883	6.167744292	1.024188809	1.680621459	34.10122204	2.957518187	3.508894558	3.37E-05	0.001865494	T459_01782	1	83022269	83022619	-	351	protein_coding	hypothetical protein && - && -	-	-
T459_00129	59.19540768	45.94339741	64.18137007	3.52442531	9.217699281	2.520932188	56.44005839	5.087685593	3.506799819	2.69E-08	5.36E-06	T459_00129	1	1822114	1822560	-	447	protein_coding	hypothetical protein && - && -	-	-
T459_20281	2475.683495	338.9601765	287.379269	84.58620744	89.10442638	99.99697679	1034.007647	91.22920353	3.502067276	1.50E-05	0.001010832	T459_20281	7	230806295	230809944	-	1560	protein_coding	Cytochrome && sp|H2DH21|C7A29_PANGI Cytochrome P450 CYP72A219 OS=Panax ginseng OX=4054 PE=2 SV=1 && PF00067:Cytochrome P450	-	-
T459_14946	35.51724461	8.167715095	57.4758538	1.762212655	2.048377618	5.041864376	33.72027117	2.950818216	3.500814341	0.000291159	0.00977714	T459_14946	5	200818185	200824497	-	2790	protein_coding	hypothetical protein && sp|Q40235|CF9_SOLPI Receptor-like protein Cf-9 OS=Solanum pimpinellifolium OX=4084 GN=CF-9 PE=1 SV=1 && PF00078:Reverse transcriptase (RNA-dependent DNA polymerase)|PF13855:Leucine rich repeat	-	-
T459_18574	3351.775528	641.165635	519.198546	153.312501	114.7091466	132.7690952	1504.04657	133.5969143	3.492352289	1.37E-06	0.000153495	T459_18574	6	241914660	241921426	-	1119	protein_coding	hypothetical protein && sp|P77806|YBDL_ECOLI Methionine aminotransferase OS=Escherichia coli (strain K12) OX=83333 GN=ybdL PE=1 SV=1 && PF00155:Aminotransferase class I and II	-	-
T459_24248	5499.911101	736.115323	1165.801901	204.416668	210.9828946	242.8498008	2467.276108	219.4164545	3.49091075	1.55E-06	0.000168422	T459_24248	9	263770156	263772884	+	2004	protein_coding	hypothetical protein && sp|Q6L400|R1B16_SOLDE Putative late blight resistance protein homolog R1B-16 OS=Solanum demissum OX=50514 GN=R1B-16 PE=3 SV=1 && PF00931:NB-ARC domain	-	-
novel.469	1148.390909	134.7672991	177.2172159	15.85991389	43.01592998	72.26672272	486.791808	43.71418886	3.475810681	0.000100485	0.004294538	-	1	130287411	130291452	-	1118	-	- && - && -	-	-
T459_26769	516.9732271	79.63522218	220.3241062	26.43318982	22.5321538	24.36901115	272.3108518	24.44478492	3.475484884	3.05E-07	4.34E-05	T459_26769	11	2315688	2326924	-	4437	protein_coding	Glycerophosphodiester phosphodiesterase protein kinase domain-containing GDPDL2 && sp|Q9FF31|LRL21_ARATH LEAF RUST 10 DISEASE-RESISTANCE LOCUS RECEPTOR-LIKE PROTEIN KINASE-like 2.1 OS=Arabidopsis thaliana OX=3702 GN=LRK10L-2.1 PE=3 SV=1 && PF00069:Protein kinase domain|PF07714:Protein tyrosine kinase	-	-
T459_20151	67.08812871	28.58700283	92.91929697	6.167744292	3.072566427	7.562796564	62.86480951	5.601035761	3.473283465	6.32E-07	8.00E-05	T459_20151	7	223453897	223462664	+	3534	protein_coding	hypothetical protein && sp|Q6JN47|EIX1_SOLLC Receptor-like protein EIX1 OS=Solanum lycopersicum OX=4081 GN=EIX1 PE=2 SV=2 && PF13855:Leucine rich repeat|PF08263:Leucine rich repeat N-terminal domain	-	-
T459_30940	224.9425492	6.125786322	38.31723587	8.811063275	12.29026571	3.361242917	89.79519046	8.154190633	3.463967446	0.002064577	0.040558236	T459_30940	12	232704132	232704879	+	501	protein_coding	hypothetical protein && - && -	-	-
novel.3987	1789.016766	311.394138	438.7323507	70.4885062	85.00767114	74.78765491	846.3810847	76.76127742	3.462532282	3.16E-07	4.44E-05	-	6	240876202	240879459	-	2178	-	- && sp|Q94K49|ALP1_ARATH Protein ANTAGONIST OF LIKE HETEROCHROMATIN PROTEIN 1 OS=Arabidopsis thaliana OX=3702 GN=ALP1 PE=1 SV=1 && -	-	-
T459_05898	6558.851171	673.8364954	1050.850194	207.059987	294.966377	251.2529081	2761.179287	251.0930907	3.458919995	1.67E-05	0.001092148	T459_05898	2	148469259	148473704	+	558	protein_coding	Peroxisomal membrane protein PMP22 && sp|Q9ZS51|PMP22_ARATH Peroxisomal membrane protein PMP22 OS=Arabidopsis thaliana OX=3702 GN=PMP22 PE=1 SV=1 && PF04117:Mpv17 / PMP22 family	-	-
novel.3443	122.3371759	12.25157264	17.24275614	1.762212655	6.145132854	5.882175105	50.61050155	4.596506871	3.458855863	0.000987863	0.023753141	-	5	38655611	38657437	-	606	-	- && - && -	-	-
novel.5058	403.8442258	8.167715095	56.5179229	14.97880757	8.193510472	19.32714677	156.1766213	14.16648827	3.458035178	0.001851723	0.037567651	-	9	263762605	263768330	-	2576	-	- && - && -	-	-
T459_00225	20067.2432	3051.662553	4605.731751	923.3994312	659.577593	942.8286383	9241.545836	841.9352208	3.45623457	7.87E-07	9.53E-05	T459_00225	1	3219394	3224081	-	1092	protein_coding	hypothetical protein && sp|Q940M0|GPDP1_ARATH G-patch domain-containing protein 1 OS=Arabidopsis thaliana OX=3702 GN=GDP1 PE=2 SV=1 && PF01585:G-patch domain	-	-
T459_06910	30383.02958	2344.134232	3569.250521	1138.389375	1054.914473	1114.252027	12098.80478	1102.518625	3.455940977	7.29E-05	0.003347364	T459_06910	2	165310534	165320381	-	4047	protein_coding	Paired amphipathic helix protein Sin3-like 1 && sp|Q9LFQ3|SNL2_ARATH Paired amphipathic helix protein Sin3-like 2 OS=Arabidopsis thaliana OX=3702 GN=SNL2 PE=1 SV=2 && PF08295:Sin3 family co-repressor|PF16879:C-terminal domain of Sin3a protein|PF02671:Paired amphipathic helix repeat	Others	Others
T459_02474	1194.431782	114.3480113	374.5509806	59.91523027	37.89498593	55.46050813	561.1102579	51.09024144	3.455569933	7.39E-06	0.00059234	T459_02474	1	196365765	196376248	+	972	protein_coding	hypothetical protein && - && -	-	-
T459_12101	218.3652817	30.62893161	37.35930497	2.643318982	14.33864333	9.243418022	95.45117275	8.741793443	3.452296003	0.000257917	0.008913341	T459_12101	4	139717645	139718088	+	444	protein_coding	UDP-glucose 6-dehydrogenase 4 && sp|Q9FM01|UGDH4_ARATH UDP-glucose 6-dehydrogenase 4 OS=Arabidopsis thaliana OX=3702 GN=UGD4 PE=1 SV=1 && PF03720:UDP-glucose/GDP-mannose dehydrogenase family, UDP binding domain	-	-
T459_15611	14497.61307	1307.85538	2180.250721	629.9910241	535.6507471	480.6577372	5995.239723	548.7665028	3.449474457	2.89E-05	0.001646994	T459_15611	5	238290195	238298327	+	1536	protein_coding	Double-stranded RNA-binding protein 2 && sp|Q9AV50|DRB6_ORYSJ Double-stranded RNA-binding protein 6 OS=Oryza sativa subsp. japonica OX=39947 GN=DRB6 PE=2 SV=1 && PF00035:Double-stranded RNA binding motif	-	-
T459_21865	78.92721025	11.23060826	8.62137807	0.881106327	3.072566427	5.041864376	32.92639886	2.998512377	3.444637543	0.002395561	0.044712182	T459_21865	8	126459270	126463096	+	1830	protein_coding	Acidic endochitinase && sp|P23472|CHLY_HEVBR Hevamine-A OS=Hevea brasiliensis OX=3981 PE=1 SV=2 && PF00704:Glycosyl hydrolases family 18	-	-
T459_13859	23.67816307	17.35639458	7.663447173	2.643318982	0	1.680621459	16.23266827	1.44131348	3.443915042	0.001527354	0.032234018	T459_13859	5	7477514	7479302	-	1530	protein_coding	Cytochrome && sp|A0A068Q5V6|C7150_PRUMU Cytochrome P450 71AU50 OS=Prunus mume OX=102107 GN=CYP71AU50 PE=2 SV=1 && PF00067:Cytochrome P450	-	-
T459_12229	628.786775	66.36268515	32.56965049	27.31429615	23.55634261	15.96590386	242.5730369	22.27884754	3.443746832	0.000506197	0.014857352	T459_12229	4	172079087	172079557	+	471	protein_coding	hypothetical protein && sp|Q9LPK5|CML44_ARATH Probable calcium-binding protein CML44 OS=Arabidopsis thaliana OX=3702 GN=CML44 PE=2 SV=2 && PF13202:EF hand|PF13499:EF-hand domain pair	-	-
T459_07258	1302.298969	165.3962307	266.3047893	45.81752903	49.16106283	65.54423689	577.9999963	53.50760958	3.431991192	6.53E-06	0.000542608	T459_07258	3	629040	633366	-	213	protein_coding	V-type proton ATPase subunit e1 && sp|Q9FLN5|VA0E1_ARATH V-type proton ATPase subunit e1 OS=Arabidopsis thaliana OX=3702 GN=VHA-e1 PE=3 SV=1 && -	-	-
novel.4708	518.2886806	27.56603845	54.60206111	12.33548858	32.77404189	10.92403948	200.1522601	18.67785665	3.424089265	0.000957507	0.023269478	-	9	53314489	53315727	+	1239	-	- && - && PF13456:Reverse transcriptase-like	-	-
T459_20674	60.51086119	7.146750708	22.03241062	3.52442531	4.096755236	0.840310729	29.89667417	2.820497092	3.415223705	0.001082298	0.025418612	T459_20674	7	242910221	242910541	+	321	protein_coding	hypothetical protein && - && -	-	-
T459_32275	205.2107466	24.50314529	29.6958578	7.929956947	12.29026571	4.201553646	86.46991657	8.1405921	3.412711838	0.000300787	0.010026371	T459_32275	PGAv.1.6.scaffold675	308553	310573	+	714	protein_coding	hypothetical protein && - && -	-	-
T459_01373	8634.636801	1241.492695	1997.285919	420.2877182	340.0306846	355.4514385	3957.805138	371.9232804	3.411451685	1.25E-06	0.00014153	T459_01373	1	57447596	57450746	-	336	protein_coding	Ubiquitin-related modifier 1-like protein && sp|A0MDQ1|URM11_ARATH Ubiquitin-related modifier 1 homolog 1 OS=Arabidopsis thaliana OX=3702 GN=URM1-1 PE=3 SV=2 && PF09138:Urm1 (Ubiquitin related modifier)	-	-
novel.555	244.6743518	53.09014812	23.94827242	7.04885062	12.29026571	10.92403948	107.2375908	10.0877186	3.408620848	0.000106562	0.004456502	-	1	249792808	249795122	-	2315	-	- && - && -	-	-
T459_06514	20256.66851	2500.341784	2868.045105	796.52012	796.8188934	820.1432718	8541.685133	804.4940951	3.408301249	1.38E-05	0.000965938	T459_06514	2	158484352	158489853	-	1323	protein_coding	GDP-L-galactose phosphorylase 1 && sp|Q8RWE8|GGAP1_ARATH GDP-L-galactose phosphorylase 1 OS=Arabidopsis thaliana OX=3702 GN=VTC2 PE=1 SV=1 && PF16269:Domain of unknown function (DUF4922)	-	-
T459_21859	103.9208268	41.85953986	20.11654883	5.286637965	6.145132854	4.201553646	55.29897184	5.211108155	3.406398818	1.59E-05	0.001056332	T459_21859	8	126383854	126384531	+	678	protein_coding	hypothetical protein && - && PF03168:Late embryogenesis abundant protein	-	-
novel.630	97.3435593	17.35639458	65.13930097	0	11.2660769	5.882175105	59.94641828	5.716084001	3.401690961	0.001382159	0.030174002	-	10	4147081	4149918	+	954	-	- && - && -	-	-
novel.3880	1343.078028	141.9140498	205.9551428	55.50969863	68.6206502	36.13336136	563.6490734	53.42123673	3.399486879	4.58E-05	0.002355172	-	6	150517783	150522293	-	1244	-	- && sp|Q9T034|SYFA_ARATH Phenylalanine--tRNA ligase alpha subunit, cytoplasmic OS=Arabidopsis thaliana OX=3702 GN=At4g39280 PE=2 SV=3 && PF18553:PheRS DNA binding domain 3	-	-
novel.5239	653.7803915	90.86583044	53.64413021	11.45438226	38.91917474	26.04963261	266.0967841	25.47439654	3.385583613	0.000306987	0.010183233	-	PGAv.1.6.scaffold1544	99150	102314	-	1805	-	- && - && -	-	-
novel.1175	10284.2155	1143.480113	1818.152842	499.5872877	374.8531041	393.2654213	4415.282817	422.5686044	3.385100526	1.33E-05	0.000947985	-	11	196920071	196949762	+	2073	-	- && - && -	-	-
T459_02830	6289.183203	531.9224456	896.6233193	229.9687515	285.7486777	224.3629647	2572.576323	246.6934646	3.382345115	5.94E-05	0.002862978	T459_02830	1	221852603	221863312	+	963	protein_coding	Peroxisomal adenine nucleotide carrier 1 && sp|B6ZJZ9|PNC1_SOYBN Peroxisomal adenine nucleotide carrier 1 OS=Glycine max OX=3847 GN=PNC1 PE=2 SV=1 && PF00153:Mitochondrial carrier protein	-	-
T459_22912	31089.42812	3157.842849	4724.515182	1147.200438	1212.63955	1379.790218	12990.59538	1246.543402	3.381413261	2.58E-05	0.00150938	T459_22912	9	28734328	28735981	+	852	protein_coding	hypothetical protein && - && -	-	-
T459_24512	158383.2328	26547.11599	33136.74558	7202.163121	7418.199543	6377.118125	72689.03146	6999.160263	3.376473572	8.96E-07	0.000106214	T459_24512	9	269874433	269875731	-	1299	protein_coding	CBL-interacting protein kinase 18 && sp|O65554|CIPK6_ARATH CBL-interacting serine/threonine-protein kinase 6 OS=Arabidopsis thaliana OX=3702 GN=CIPK6 PE=1 SV=1 && PF03822:NAF domain|PF00069:Protein kinase domain	-	-
T459_15673	2166.551921	200.1090198	89.08757339	34.36314677	148.5073773	55.46050813	818.5828382	79.4436774	3.365730026	0.001570743	0.032895133	T459_15673	6	598027	599173	+	288	protein_coding	hypothetical protein && sp|P46522|LEA5D_GOSHI Late embryogenesis abundant protein Lea5-D OS=Gossypium hirsutum OX=3635 GN=LEA5-D PE=2 SV=1 && -	-	-
T459_01765	252.5670728	20.41928774	34.48551228	8.811063275	14.33864333	6.722485834	102.4906243	9.957397478	3.365208691	0.000500927	0.014766232	T459_01765	1	81202024	81220807	+	1212	protein_coding	TGACG-sequence-specific DNA-binding protein TGA-2.1 && sp|Q6IVC3|TGA22_ORYSJ Transcription factor TGA2.2 OS=Oryza sativa subsp. japonica OX=39947 GN=TGA2.2 PE=1 SV=1 && PF14144:Seed dormancy control	bZIP	bZIP
T459_19502	14497.61307	1426.287249	2295.202428	452.8886523	702.5935229	614.2671431	6073.034249	589.9164395	3.363797835	3.43E-05	0.001888695	T459_19502	7	124314050	124318777	+	1746	protein_coding	Regulatory protein NPR3 && sp|E7BQV0|NPR1_MALHU BTB/POZ domain and ankyrin repeat-containing protein NPR1 OS=Malus hupehensis OX=106556 GN=NPR1 PE=2 SV=2 && PF12313:NPR1/NIM1 like defence protein C terminal|PF00651:BTB/POZ domain|PF11900:Domain of unknown function (DUF3420)	TRAF	TRAF
T459_27465	236.7816307	75.55136463	58.43378469	9.692169602	21.50796499	5.041864376	123.5889267	12.08066632	3.363540871	1.22E-05	0.000886979	T459_27465	11	42931206	42931925	-	408	protein_coding	Thioredoxin H4 && sp|Q38879|TRXH2_ARATH Thioredoxin H2 OS=Arabidopsis thaliana OX=3702 GN=TRX2 PE=1 SV=2 && PF00085:Thioredoxin	-	-
T459_21756	4948.736082	515.5870154	1104.494324	247.590878	205.8619506	185.7086712	2189.605807	213.0538333	3.361167109	1.08E-05	0.000800075	T459_21756	8	124500379	124503457	-	942	protein_coding	Bifunctional protein FolD 4, chloroplastic && sp|O65271|FOLD4_ARATH Bifunctional protein FolD 4, chloroplastic OS=Arabidopsis thaliana OX=3702 GN=FOLD4 PE=1 SV=1 && PF02882:Tetrahydrofolate dehydrogenase/cyclohydrolase, NAD(P)-binding domain|PF00763:Tetrahydrofolate dehydrogenase/cyclohydrolase, catalytic domain	-	-
T459_31473	1224.687212	70.4465427	134.1103255	33.48204044	55.30619568	50.41864376	476.4146935	46.4022933	3.35951908	0.000407658	0.012574209	T459_31473	12	249335922	249340633	-	1212	protein_coding	PP2A regulatory subunit TAP46 && sp|D2K8N5|TAP46_NICBE PP2A regulatory subunit TAP46 OS=Nicotiana benthamiana OX=4100 GN=TAP46 PE=1 SV=1 && PF04177:TAP42-like family	-	-
T459_34182	2329.668156	326.7086038	425.3213181	77.53735682	126.9994123	95.79542314	1027.232693	100.1107308	3.359082278	8.78E-06	0.000674592	T459_34182	PGAv.1.6.scaffold1522	262936	264042	-	1107	protein_coding	Inositol-tetrakisphosphate 1-kinase 1 && sp|Q84Y01|ITPK1_MAIZE Inositol-tetrakisphosphate 1-kinase 1 OS=Zea mays OX=4577 GN=ITPK1 PE=2 SV=1 && PF05770:Inositol 1,3,4-trisphosphate 5/6-kinase ATP-grasp domain|PF17927:Inositol 1,3,4-trisphosphate 5/6-kinase pre-ATP-grasp domain	-	-
T459_17484	480.140529	67.38364954	57.4758538	17.62212655	14.33864333	26.88994334	201.6666774	19.6169044	3.357347533	9.77E-05	0.004201658	T459_17484	6	219317947	219319210	-	1107	protein_coding	hypothetical protein && - && PF03478:Protein of unknown function (DUF295)	-	-
T459_29380	26024.93213	2951.608043	4094.196652	1005.34232	1169.62362	1058.791519	11023.57894	1077.919153	3.354235153	1.85E-05	0.001182464	T459_29380	12	8701170	8703847	-	1062	protein_coding	Homeobox-leucine zipper protein HOX4 && sp|P46668|ATHB6_ARATH Homeobox-leucine zipper protein ATHB-6 OS=Arabidopsis thaliana OX=3702 GN=ATHB-6 PE=1 SV=1 && PF00046:Homeodomain|PF02183:Homeobox associated leucine zipper	HB-HD-ZIP	HB->HB-HD-ZIP
T459_23425	11969.31143	1478.356432	2088.289355	431.7421005	567.4006002	526.0345165	5178.652407	508.3924057	3.348496834	1.11E-05	0.00081228	T459_23425	9	133618264	133620247	+	543	protein_coding	HMG1/2-like protein && sp|O49595|HMGB1_ARATH High mobility group B protein 1 OS=Arabidopsis thaliana OX=3702 GN=HMGB1 PE=1 SV=1 && PF00505:HMG (high mobility group) box	HMG	HMG
T459_32550	49.98723316	6.125786322	26.82206511	2.643318982	2.048377618	3.361242917	27.64502819	2.684313173	3.347655768	0.000664755	0.017964198	T459_32550	PGAv.1.6.scaffold866	911177	912300	+	993	protein_coding	hypothetical protein && sp|Q9LP24|Y1571_ARATH Probable leucine-rich repeat receptor-like protein kinase At1g35710 OS=Arabidopsis thaliana OX=3702 GN=At1g35710 PE=1 SV=1 && PF08263:Leucine rich repeat N-terminal domain	-	-
T459_13447	10694.63699	1781.582855	2660.1741	602.676728	432.2076774	456.288726	5045.464648	497.0577105	3.343348023	7.37E-07	9.05E-05	T459_13447	4	238576174	238577457	-	1284	protein_coding	Ornithine decarboxylase && sp|Q8S3N2|DCOR_CAPAN Ornithine decarboxylase OS=Capsicum annuum OX=4072 GN=ODC PE=2 SV=1 && PF02784:Pyridoxal-dependent decarboxylase, pyridoxal binding domain|PF00278:Pyridoxal-dependent decarboxylase, C-terminal sheet domain	-	-
T459_20824	5144.738655	797.3731862	642.7716316	207.9410933	256.0472022	184.8683604	2194.961157	216.285552	3.343122506	1.81E-05	0.001166596	T459_20824	7	246075762	246082323	+	1074	protein_coding	hypothetical protein && sp|Q9FIA1|GDL87_ARATH GDSL esterase/lipase At5g55050 OS=Arabidopsis thaliana OX=3702 GN=At5g55050 PE=2 SV=1 && PF00657:GDSL-like Lipase/Acylhydrolase	-	-
T459_28486	8078.199969	909.6792688	1662.010106	393.8545284	317.4985308	340.3258454	3549.963114	350.5596348	3.339891268	1.00E-05	0.000756574	T459_28486	11	254575620	254578161	-	1260	protein_coding	Chaperone protein dnaJ 3 && sp|P43644|DNJH_ATRNU DnaJ protein homolog ANJ1 OS=Atriplex nummularia OX=3553 PE=2 SV=1 && PF01556:DnaJ C terminal domain|PF00226:DnaJ domain|PF00684:DnaJ central domain	-	-
T459_11429	55.24904717	79.63522218	38.31723587	6.167744292	5.120944045	5.882175105	57.73383507	5.723621147	3.329908323	1.60E-08	3.53E-06	T459_11429	4	11273722	11274519	-	798	protein_coding	hypothetical protein && sp|O81291|LRK44_ARATH L-type lectin-domain containing receptor kinase IV.4 OS=Arabidopsis thaliana OX=3702 GN=LECRK44 PE=3 SV=1 && PF07714:Protein tyrosine kinase	-	-
T459_16428	132.8608039	52.06918373	38.31723587	11.45438226	9.217699281	1.680621459	74.41574117	7.450900999	3.324214975	3.73E-05	0.002019498	T459_16428	6	94710281	94716972	-	1503	protein_coding	hypothetical protein && sp|Q9M667|RPP13_ARATH Disease resistance protein RPP13 OS=Arabidopsis thaliana OX=3702 GN=RPP13 PE=2 SV=2 && PF00931:NB-ARC domain|PF18052:Rx N-terminal domain	-	-
T459_08785	3501.737228	1210.863763	794.1247133	307.5061083	101.3946921	141.1722025	1835.575235	183.3576676	3.322816884	7.99E-07	9.60E-05	T459_08785	3	126854127	126855628	-	1083	protein_coding	Heat stress transcription factor A-2b && sp|Q9LUH8|HFA6B_ARATH Heat stress transcription factor A-6b OS=Arabidopsis thaliana OX=3702 GN=HSFA6b PE=2 SV=1 && PF00447:HSF-type DNA-binding	HSF	HSF
T459_21267	1018.161012	47.98532619	91.96136608	40.53089106	45.06430759	30.25118625	386.0359015	38.61546164	3.321101328	0.000863503	0.021631411	T459_21267	8	3626453	3631608	+	1119	protein_coding	Peroxisomal (S)-2-hydroxy-acid oxidase GLO1 && sp|Q9LRR9|GLO1_ARATH (S)-2-hydroxy-acid oxidase GLO1 OS=Arabidopsis thaliana OX=3702 GN=GLO1 PE=1 SV=1 && PF01070:FMN-dependent dehydrogenase	-	-
T459_32479	380.1660627	59.21593444	84.2979189	16.74102022	16.38702094	19.32714677	174.559972	17.48506265	3.31600646	1.19E-05	0.000867197	T459_32479	PGAv.1.6.scaffold855	481536	482363	-	828	protein_coding	hypothetical protein && sp|Q9FT92|Y5843_ARATH Uncharacterized protein At5g08430 OS=Arabidopsis thaliana OX=3702 GN=At5g08430 PE=1 SV=2 && PF02201:SWIB/MDM2 domain|PF03126:Plus-3 domain	SWI/SNF-BAF60b	SWI/SNF-BAF60b
T459_22093	123.6526294	25.52410967	37.35930497	5.286637965	4.096755236	9.243418022	62.17868134	6.208937074	3.308050007	3.90E-05	0.002086928	T459_22093	8	137622441	137622944	-	504	protein_coding	Sigma factor binding protein 1, chloroplastic && - && PF05678:VQ motif	-	-
T459_31469	255.1979798	39.81761109	64.18137007	4.405531637	19.45958737	12.60466094	119.7323203	12.15659332	3.302993921	0.00010614	0.004445672	T459_31469	12	249295045	249297753	-	2709	protein_coding	hypothetical protein && sp|O49879|CF0_SOLLC Receptor-like protein Cf-9 homolog OS=Solanum lycopersicum OX=4081 GN=HCR9-0 PE=2 SV=2 && PF13855:Leucine rich repeat	-	-
T459_32922	7181.060679	623.8092404	940.6881405	348.0369994	294.966377	244.5304222	2915.18602	295.8445995	3.300540315	0.000103359	0.0043812	T459_32922	PGAv.1.6.scaffold1030	166556	171038	+	678	protein_coding	Protein DCL, chloroplastic && sp|Q42463|DCL_SOLLC Protein DCL, chloroplastic OS=Solanum lycopersicum OX=4081 GN=DCL PE=2 SV=1 && PF11523:Protein of unknown function (DUF3223)	-	-
T459_31669	486.7177965	64.32075638	79.50826442	15.85991389	24.58053142	23.52870042	210.1822724	21.32304858	3.29982513	5.41E-05	0.002677782	T459_31669	PGAv.1.6.scaffold289	939350	939817	+	468	protein_coding	1,4-dihydroxy-2-naphthoyl-CoA thioesterase 1 && sp|Q9FI76|DNAT2_ARATH 1,4-dihydroxy-2-naphthoyl-CoA thioesterase 2 OS=Arabidopsis thaliana OX=3702 GN=DHNAT2 PE=2 SV=1 && PF03061:Thioesterase superfamily	-	-
T459_23521	21.04725607	13.27253703	18.20068704	2.643318982	0	2.520932188	17.50682671	1.721417057	3.29526089	0.000533635	0.015401316	T459_23521	9	161439067	161441082	+	2016	protein_coding	putative L-type lectin-domain containing receptor kinase VI.1 && sp|Q9M345|LRK42_ARATH L-type lectin-domain containing receptor kinase IV.2 OS=Arabidopsis thaliana OX=3702 GN=LECRK42 PE=2 SV=1 && PF00069:Protein kinase domain|PF00139:Legume lectin domain	-	-
T459_05136	28.93997709	10.20964387	14.36896345	2.643318982	1.024188809	1.680621459	17.83952814	1.78270975	3.294603041	0.000619427	0.017150428	T459_05136	2	130880720	130881304	+	585	protein_coding	hypothetical protein && - && -	-	-
T459_21174	2480.945309	284.849064	531.6516476	126.8793112	102.4188809	107.5597734	1099.148673	112.2859885	3.290588575	1.34E-05	0.000947985	T459_21174	8	1176772	1177686	-	915	protein_coding	protein SLOW GREEN 1, chloroplastic && sp|Q9LS48|SG1_ARATH protein SLOW GREEN 1, chloroplastic OS=Arabidopsis thaliana OX=3702 GN=SG1 PE=1 SV=1 && -	-	-
T459_10770	994.4828491	133.7463347	139.8579109	37.00646575	57.3545733	35.29305063	422.6956982	43.2180299	3.290078085	5.14E-05	0.002571251	T459_10770	3	278012554	278012835	+	282	protein_coding	Non-specific lipid-transfer protein 2 && sp|P86809|NLTP2_APIGA Non-specific lipid-transfer protein 2 OS=Apium graveolens var. rapaceum OX=278110 PE=1 SV=1 && -	-	-
T459_08215	1543.02696	158.24948	286.4213381	61.67744292	80.91091591	62.18299397	662.5659261	68.2571176	3.278779816	4.00E-05	0.002119336	T459_08215	3	29782272	29791684	+	330	protein_coding	hypothetical protein && - && PF05347:Complex 1 protein (LYR family)	-	-
T459_15183	356.4878996	70.4465427	91.00343518	18.50323288	16.38702094	18.48683604	172.6459592	17.79236329	3.274689882	3.09E-06	0.000292352	T459_15183	5	226464191	226466754	-	1008	protein_coding	Zinc transporter 6 && sp|O64738|ZIP6_ARATH Zinc transporter 6, chloroplastic OS=Arabidopsis thaliana OX=3702 GN=ZIP6 PE=3 SV=1 && PF02535:ZIP Zinc transporter	-	-
T459_18828	119.7062689	101.0754743	125.4889475	9.692169602	17.41120975	9.243418022	115.4235635	12.11559913	3.268416845	7.49E-14	7.29E-11	T459_18828	7	5966315	5970105	-	3639	protein_coding	hypothetical protein && sp|Q42371|ERECT_ARATH LRR receptor-like serine/threonine-protein kinase ERECTA OS=Arabidopsis thaliana OX=3702 GN=ERECTA PE=1 SV=1 && PF08263:Leucine rich repeat N-terminal domain|PF13855:Leucine rich repeat|PF00069:Protein kinase domain	-	-
T459_00224	1753.499521	195.0041979	359.2240862	98.68390868	68.6206502	72.26672272	769.2426017	79.85709387	3.26712028	2.53E-05	0.001490684	T459_00224	1	3217900	3219098	+	732	protein_coding	Zinc finger protein ZAT7 && sp|Q42410|ZAT12_ARATH Zinc finger protein ZAT12 OS=Arabidopsis thaliana OX=3702 GN=ZAT12 PE=2 SV=1 && PF13912:C2H2-type zinc finger	C2H2	C2H2
T459_13866	23030.95995	3071.060876	3530.933285	1067.900869	994.4873335	1026.0194	9877.65137	1029.469201	3.26220606	1.89E-05	0.00119902	T459_13866	5	7667094	7669322	+	2229	protein_coding	Scarecrow-like protein 14 && sp|Q9XE58|SCL14_ARATH Scarecrow-like protein 14 OS=Arabidopsis thaliana OX=3702 GN=SCL14 PE=1 SV=2 && PF03514:GRAS domain family	GRAS	GRAS
T459_31171	71.03448922	40.83857548	38.31723587	5.286637965	0	10.08372875	50.06343352	5.123455572	3.259488701	0.000193075	0.007085571	T459_31171	12	242784744	242786907	+	2085	protein_coding	hypothetical protein && sp|A0A290U7C4|ROQ1_NICBE Disease resistance protein Roq1 OS=Nicotiana benthamiana OX=4100 GN=ROQ1 PE=1 SV=1 && -	-	-
T459_31201	101.2899198	50.02725496	29.6958578	4.405531637	5.120944045	9.243418022	60.33767752	6.256631235	3.255085778	3.86E-06	0.000343639	T459_31201	12	243819887	243823815	-	966	protein_coding	putative uridine nucleosidase 2 && sp|Q8LAC4|URH2_ARATH Probable uridine nucleosidase 2 OS=Arabidopsis thaliana OX=3702 GN=URH2 PE=2 SV=1 && PF01156:Inosine-uridine preferring nucleoside hydrolase	-	-
T459_02864	2315.198167	229.7169871	425.3213181	103.0894403	100.3705033	107.5597734	990.0788241	103.673239	3.254969628	4.17E-05	0.002180342	T459_02864	1	226117756	226123610	+	666	protein_coding	hypothetical protein && - && PF00588:SpoU rRNA Methylase family	-	-
T459_29624	19909.38878	3077.186662	5213.059939	1010.628958	1049.793529	894.9309267	9399.878462	985.1178045	3.254233112	1.38E-06	0.000154113	T459_29624	12	20345221	20346261	+	1041	protein_coding	Acetylglutamate kinase && sp|Q9SCL7|NAGK_ARATH Acetylglutamate kinase, chloroplastic OS=Arabidopsis thaliana OX=3702 GN=NAGK PE=1 SV=1 && PF00696:Amino acid kinase family	-	-
T459_21947	2982.133094	464.5387961	784.5454043	153.312501	126.9994123	163.0202815	1410.405765	147.7773983	3.254009537	1.83E-06	0.000192708	T459_21947	8	135146035	135151062	-	726	protein_coding	Exosome complex component Rrp41 && sp|Q9SP08|RRP41_ARATH Exosome complex component RRP41 homolog OS=Arabidopsis thaliana OX=3702 GN=RRP41 PE=1 SV=1 && PF01138:3' exoribonuclease family, domain 1|PF03725:3' exoribonuclease family, domain 2	-	-
T459_24898	1995.542966	148.0398361	250.019964	80.1806758	80.91091591	89.91324803	797.8675886	83.66827991	3.252785903	0.000228217	0.008060605	T459_24898	10	11294166	11297288	-	951	protein_coding	hypothetical protein && - && PF05623:Protein of unknown function (DUF789)	-	-
T459_02712	167.062595	10.20964387	32.56965049	7.929956947	8.193510472	5.882175105	69.94729646	7.335214175	3.250774974	0.000956934	0.023269478	T459_02712	1	207740248	207742579	+	1728	protein_coding	hypothetical protein && sp|Q7XBQ9|RGA2_SOLBU Disease resistance protein RGA2 OS=Solanum bulbocastanum OX=147425 GN=RGA2 PE=1 SV=1 && PF00931:NB-ARC domain	-	-
T459_20348	1166.807258	88.82390166	277.79996	58.15301761	44.04011879	59.66206178	511.1437066	53.95173273	3.242641676	8.35E-05	0.003734383	T459_20348	7	234119171	234124503	-	2085	protein_coding	hypothetical protein && sp|Q8RWZ5|SD25_ARATH G-type lectin S-receptor-like serine/threonine-protein kinase SD2-5 OS=Arabidopsis thaliana OX=3702 GN=SD25 PE=1 SV=1 && PF00069:Protein kinase domain	-	-
T459_20941	2536.194356	229.7169871	323.7806431	108.3760783	97.29793685	121.004745	1029.897329	108.89292	3.240919875	0.00014056	0.005546536	T459_20941	7	248593923	248594820	-	357	protein_coding	hypothetical protein && - && PF05915:Eukaryotic protein of unknown function (DUF872)	-	-
T459_27707	1343.078028	129.6624771	205.9551428	45.81752903	81.93510472	51.25895449	559.5652159	59.67052941	3.229358464	0.000132015	0.00527034	T459_27707	11	79238008	79238628	-	429	protein_coding	hypothetical protein && - && -	-	-
T459_10610	139.4380714	44.92243302	10.53723986	7.04885062	6.145132854	7.562796564	64.96591477	6.918926679	3.223754056	0.000450636	0.01358034	T459_10610	3	275279389	275281347	-	1959	protein_coding	Heat shock 70 kDa protein && sp|P26413|HSP70_SOYBN Heat shock 70 kDa protein OS=Glycine max OX=3847 GN=HSP70 PE=3 SV=1 && PF00012:Hsp70 protein	-	-
novel.1853	965.542872	124.5576552	173.3854923	47.57974168	39.94336355	47.89771157	421.1620065	45.14027227	3.220300274	3.21E-05	0.001791792	-	12	246651484	246652628	-	834	-	- && - && -	-	-
T459_29861	1108.927304	150.0817649	265.3468584	33.48204044	59.40295092	70.58610126	508.1186424	54.49036421	3.220219508	2.07E-05	0.001269833	T459_29861	12	37799323	37801566	-	2040	protein_coding	putative receptor-like protein kinase && sp|F4HQ20|LRL25_ARATH LEAF RUST 10 DISEASE-RESISTANCE LOCUS RECEPTOR-LIKE PROTEIN KINASE-like 2.5 OS=Arabidopsis thaliana OX=3702 GN=LRK10L-2.5 PE=3 SV=1 && PF00069:Protein kinase domain|PF14380:Wall-associated receptor kinase C-terminal	-	-
T459_07825	2134.981037	291.9958147	303.6640942	111.0193973	93.20118162	89.07293731	910.2136487	97.76450539	3.218254869	3.94E-05	0.002098802	T459_07825	3	16719474	16723279	+	756	protein_coding	Electron transfer flavoprotein subunit beta, mitochondrial && sp|Q9LSW8|ETFB_ARATH Electron transfer flavoprotein subunit beta, mitochondrial OS=Arabidopsis thaliana OX=3702 GN=ETFB PE=1 SV=1 && PF01012:Electron transfer flavoprotein domain	-	-
T459_25946	342.0179111	53.09014812	40.23309766	17.62212655	17.41120975	11.76435021	145.1137189	15.59922884	3.216184126	0.000177078	0.006623316	T459_25946	10	203536143	203536397	-	255	protein_coding	hypothetical protein && - && -	-	-
T459_14578	1978.44207	350.1907847	461.7226922	104.851653	80.91091591	114.2822592	930.1185157	100.0149427	3.216162336	2.52E-06	0.000247003	T459_14578	5	110117106	110119439	+	1842	protein_coding	hypothetical protein && sp|Q9M1L7|PRK3_ARATH Pollen receptor-like kinase 3 OS=Arabidopsis thaliana OX=3702 GN=PRK3 PE=1 SV=1 && PF00069:Protein kinase domain	-	-
T459_14162	464.3550869	31.64989599	58.43378469	21.14655186	17.41120975	21.00776823	184.8129225	19.85517661	3.215652387	0.000592711	0.016602765	T459_14162	5	21445547	21447775	+	2229	protein_coding	Pentatricopeptide repeat-containing protein && sp|Q9SIT7|PP151_ARATH Pentatricopeptide repeat-containing protein At2g13600 OS=Arabidopsis thaliana OX=3702 GN=PCMP-E76 PE=3 SV=1 && PF13041:PPR repeat family	-	-
T459_02164	16190.60173	1183.297724	1928.314895	826.4777352	589.932754	664.6857869	6434.071449	693.6987587	3.213253572	0.000270532	0.009255449	T459_02164	1	149022044	149027427	+	2205	protein_coding	Proline-rich receptor-like protein kinase PERK13 && sp|Q9SX31|PERK9_ARATH Proline-rich receptor-like protein kinase PERK9 OS=Arabidopsis thaliana OX=3702 GN=PERK9 PE=1 SV=1 && PF00069:Protein kinase domain	-	-
T459_27393	32519.32607	6211.54733	4212.022153	1395.672423	1633.58115	1606.674114	14314.29852	1545.309229	3.2114534	1.40E-05	0.000977289	T459_27393	11	34849493	34853454	+	2211	protein_coding	putative LRR receptor-like serine/threonine-protein kinase && sp|Q9M9S4|Y1143_ARATH Probable LRR receptor-like serine/threonine-protein kinase At1g14390 OS=Arabidopsis thaliana OX=3702 GN=At1g14390 PE=1 SV=1 && PF00069:Protein kinase domain|PF13855:Leucine rich repeat	-	-
T459_07414	778.7484744	103.1174031	55.559992	35.2442531	30.72566427	35.29305063	312.4752898	33.75432267	3.208925815	0.000373989	0.011803536	T459_07414	3	5274623	5283210	-	1158	protein_coding	Beta-galactosidase 9 && sp|Q9SCV3|BGAL9_ARATH Beta-galactosidase 9 OS=Arabidopsis thaliana OX=3702 GN=BGAL9 PE=2 SV=1 && PF01301:Glycosyl hydrolases family 35	-	-
novel.3810	1048.416443	128.6415128	91.00343518	48.46084801	51.20944045	37.81398282	422.6871302	45.82809043	3.204716628	0.000266775	0.009161393	-	6	5578549	5597570	-	1305	-	- && - && -	-	-
T459_33998	142.0689784	23.4821809	32.56965049	13.21659491	3.072566427	5.041864376	66.04026994	7.110341905	3.203417977	0.000442811	0.013425015	T459_33998	PGAv.1.6.scaffold1398	149972	154032	-	3018	protein_coding	G-type lectin S-receptor-like serine/threonine-protein kinase && sp|Q9ZR08|Y4230_ARATH G-type lectin S-receptor-like serine/threonine-protein kinase At4g03230 OS=Arabidopsis thaliana OX=3702 GN=At4g03230 PE=3 SV=3 && PF00954:S-locus glycoprotein domain|PF01453:D-mannose binding lectin|PF00069:Protein kinase domain|PF08276:PAN-like domain	-	-
T459_32288	119.7062689	11.23060826	47.89654483	12.33548858	1.024188809	5.882175105	59.61114065	6.413950833	3.202451009	0.001910276	0.038436096	T459_32288	PGAv.1.6.scaffold675	673642	675529	-	1716	protein_coding	Delta(24)-sterol reductase && sp|Q39085|DIM_ARATH Delta(24)-sterol reductase OS=Arabidopsis thaliana OX=3702 GN=DIM PE=1 SV=2 && PF01565:FAD binding domain	-	-
T459_11217	10.52362803	10.20964387	53.64413021	3.52442531	2.048377618	2.520932188	24.79246737	2.697911705	3.201760383	0.00152448	0.032223254	T459_11217	4	3235782	3241317	-	912	protein_coding	hypothetical protein && sp|Q9M0X5|CRK25_ARATH Cysteine-rich receptor-like protein kinase 25 OS=Arabidopsis thaliana OX=3702 GN=CRK25 PE=3 SV=1 && PF01657:Salt stress response/antifungal	-	-
T459_01856	6003.729793	850.4633343	1397.621178	341.8692551	245.8053142	312.5955913	2750.604768	300.0900535	3.195972601	6.75E-06	0.000554345	T459_01856	1	90629516	90644808	-	1320	protein_coding	Protein CLP1-like protein && sp|Q9SR06|CLP1_ARATH Protein CLP1 homolog OS=Arabidopsis thaliana OX=3702 GN=CLPS3 PE=1 SV=1 && PF16575:mRNA cleavage and polyadenylation factor CLP1 P-loop|PF06807:Pre-mRNA cleavage complex II protein Clp1|PF16573:N-terminal beta-sandwich domain of polyadenylation factor	-	-
T459_25290	140.7535249	59.21593444	33.52758138	12.33548858	7.169321663	5.882175105	77.83234692	8.462328451	3.1948049	7.98E-06	0.000623524	T459_25290	10	89103585	89103953	-	369	protein_coding	Non-specific lipid-transfer protein 2 && sp|O24037|NLTP1_SOLPN Non-specific lipid-transfer protein 1 OS=Solanum pennellii OX=28526 GN=LTP1 PE=3 SV=1 && PF00234:Protease inhibitor/seed storage/LTP family	-	-
T459_27879	6657.510184	1088.348036	983.7950308	337.4637234	334.9097405	281.5040943	2909.884417	317.9591861	3.193914878	1.75E-05	0.001135903	T459_27879	11	133221328	133227545	+	2664	protein_coding	hypothetical protein && - && PF07944:Beta-L-arabinofuranosidase, GH127	-	-
T459_26487	111.8135478	28.58700283	14.36896345	1.762212655	10.24188809	5.041864376	51.58983804	5.681988373	3.190025854	0.001082273	0.025418612	T459_26487	10	230085276	230088869	-	882	protein_coding	hypothetical protein && sp|P93758|RMR42_ARATH Remorin 4.2 OS=Arabidopsis thaliana OX=3702 GN=REM4.2 PE=1 SV=1 && PF03763:Remorin, C-terminal region	-	-
T459_06237	180.2171301	195.0041979	193.5020411	25.5520835	16.38702094	20.1674575	189.5744564	20.70218731	3.189375309	1.60E-20	6.23E-17	T459_06237	2	153781279	153782818	-	1452	protein_coding	hypothetical protein && sp|Q1MX30|XA21_ORYSI Receptor kinase-like protein Xa21 OS=Oryza sativa subsp. indica OX=39946 GN=XA21 PE=1 SV=1 && PF00069:Protein kinase domain|PF13855:Leucine rich repeat	-	-
T459_20353	1056.309164	161.3123731	137.9420491	39.64978474	62.47551735	47.05740084	451.8545287	49.72756764	3.183506547	6.82E-05	0.00318818	T459_20353	7	234274454	234275468	-	951	protein_coding	hypothetical protein && sp|Q8RWZ5|SD25_ARATH G-type lectin S-receptor-like serine/threonine-protein kinase SD2-5 OS=Arabidopsis thaliana OX=3702 GN=SD25 PE=1 SV=1 && PF00069:Protein kinase domain	-	-
T459_25904	18.41634906	51.04821935	22.99034152	4.405531637	5.120944045	0.840310729	30.81830331	3.45559547	3.182439084	0.000201532	0.007326897	T459_25904	10	201022387	201025554	+	3096	protein_coding	hypothetical protein && sp|Q9SD62|Y3471_ARATH Putative receptor-like protein kinase At3g47110 OS=Arabidopsis thaliana OX=3702 GN=At3g47110 PE=3 SV=1 && PF13855:Leucine rich repeat|PF00069:Protein kinase domain|PF08263:Leucine rich repeat N-terminal domain	-	-
novel.3850	24.99361658	9.188679482	14.36896345	2.643318982	0	2.520932188	16.18375317	1.721417057	3.182030635	0.002197945	0.042236663	-	6	80346640	80349582	-	519	-	- && - && -	-	-
T459_32286	3422.810018	354.2746423	558.4737127	159.4802453	161.8218318	157.1381064	1445.186124	159.4800612	3.179497417	6.73E-05	0.00316423	T459_32286	PGAv.1.6.scaffold675	651777	656799	-	2139	protein_coding	hypothetical protein && sp|Q9LTA6|WAV3_ARATH E3 ubiquitin-protein ligase WAV3 OS=Arabidopsis thaliana OX=3702 GN=WAV3 PE=1 SV=1 && PF17123:RING-like zinc finger|PF14624:VWA / Hh protein intein-like|PF00092:von Willebrand factor type A domain	-	-
novel.4104	197.3180256	38.7966467	45.02275214	9.692169602	5.120944045	15.96590386	93.71247482	10.2596725	3.1786402	9.61E-05	0.004149128	-	7	135148297	135150001	+	1705	-	- && - && -	-	-
T459_34600	3324.151005	516.6079798	683.9626602	152.4313947	179.2330416	168.9024566	1508.240548	166.8556309	3.17592505	7.45E-06	0.000595755	T459_34600	PGAv.1.6.scaffold1721	186709	187738	+	948	protein_coding	hypothetical protein && - && PF12776:Myb/SANT-like DNA-binding domain	-	-
T459_20780	2586.181589	316.4989599	417.6578709	139.2147997	113.6849578	115.9628806	1106.779473	122.9542127	3.169661845	4.76E-05	0.002425813	T459_20780	7	245400726	245404307	-	1008	protein_coding	CRS2-associated factor 2, mitochondrial && sp|Q0J7J7|CAF2M_ORYSJ CRS2-associated factor 2, mitochondrial OS=Oryza sativa subsp. japonica OX=39947 GN=Os08g0188000 PE=2 SV=2 && PF01985:CRS1 / YhbY (CRM) domain	-	-
T459_14842	3438.59546	767.765219	874.5909086	181.5079035	171.0395311	212.5986145	1693.650529	188.3820164	3.167893772	3.91E-07	5.30E-05	T459_14842	5	186902219	186908767	-	900	protein_coding	Pre-mRNA-splicing factor ISY1-like protein && sp|Q6AYB3|ISY1_RAT Pre-mRNA-splicing factor ISY1 homolog OS=Rattus norvegicus OX=10116 GN=Isy1 PE=2 SV=1 && PF06246:Isy1-like splicing family	-	-
T459_03194	6133.95969	967.8742388	1552.805983	296.9328324	329.7887965	342.0064668	2884.879971	322.9093652	3.159126031	3.05E-06	0.000289872	T459_03194	1	251539642	251540631	+	990	protein_coding	hypothetical protein && sp|Q9SYG2|ASIL1_ARATH Trihelix transcription factor ASIL1 OS=Arabidopsis thaliana OX=3702 GN=ASIL1 PE=1 SV=1 && PF13837:Myb/SANT-like DNA-binding domain	Trihelix	Trihelix
novel.2804	88.13538477	21.44025213	17.24275614	0.881106327	3.072566427	10.08372875	42.27279768	4.679133835	3.157764625	0.002103155	0.040860742	-	4	2158119	2161688	+	1547	-	- && - && -	-	-
T459_03045	586.6922628	80.65618657	72.80274814	27.31429615	34.8224195	21.00776823	246.7170658	27.71482796	3.153889144	0.000172692	0.006494868	T459_03045	1	244475393	244476709	-	1317	protein_coding	hypothetical protein && sp|Q25AG3|LERK3_ORYSI G-type lectin S-receptor-like serine/threonine-protein kinase LECRK3 OS=Oryza sativa subsp. indica OX=39946 GN=LECRK3 PE=3 SV=2 && PF01453:D-mannose binding lectin	-	-
novel.5602	445.9387379	23.4821809	169.5537687	21.14655186	19.45958737	31.09149698	212.9915625	23.89921207	3.153022818	0.000357566	0.011429959	-	PGAv.1.6.scaffold963	985781	988107	-	2327	-	- && - && -	-	-
T459_05806	6197.101458	1186.360618	768.2605791	259.9263666	343.103251	314.2762128	2717.240885	305.7686101	3.151503993	2.77E-05	0.001585513	T459_05806	2	146067293	146073018	-	1755	protein_coding	External alternative NAD(P)H-ubiquinone oxidoreductase B1, mitochondrial && sp|Q94BV7|NDB2_ARATH External alternative NAD(P)H-ubiquinone oxidoreductase B2, mitochondrial OS=Arabidopsis thaliana OX=3702 GN=NDB2 PE=1 SV=1 && PF07992:Pyridine nucleotide-disulphide oxidoreductase	-	-
T459_24730	918.1865459	483.9371194	464.5964849	76.65625049	54.28200687	78.98920855	622.24005	69.97582197	3.149525882	2.27E-14	3.09E-11	T459_24730	10	2562661	2564619	-	1458	protein_coding	hypothetical protein && sp|Q8VZG2|HSR4_ARATH Protein HYPER-SENSITIVITY-RELATED 4 OS=Arabidopsis thaliana OX=3702 GN=HSR4 PE=2 SV=1 && PF00004:ATPase family associated with various cellular activities (AAA)|PF14363:Domain associated at C-terminal with AAA	-	-
T459_26793	167.062595	63.29979199	59.39171559	5.286637965	18.43539856	9.243418022	96.58470087	10.98848485	3.143860996	4.79E-06	0.000418823	T459_26793	11	2579051	2581400	+	1971	protein_coding	hypothetical protein && sp|Q9C6K9|LRL11_ARATH LEAF RUST 10 DISEASE-RESISTANCE LOCUS RECEPTOR-LIKE PROTEIN KINASE-like 1.1 OS=Arabidopsis thaliana OX=3702 GN=LRK10L-1.1 PE=2 SV=1 && PF14380:Wall-associated receptor kinase C-terminal|PF00069:Protein kinase domain	-	-
T459_16705	64.4572217	15.3144658	8.62137807	2.643318982	3.072566427	4.201553646	29.46435519	3.305813019	3.141078892	0.001484803	0.031699627	T459_16705	6	160905503	160905886	-	384	protein_coding	hypothetical protein && - && PF13302:Acetyltransferase (GNAT) domain	GNAT	GNAT
T459_17765	28833.42536	5035.396356	4568.372446	1456.468759	1428.743388	1478.106573	12812.39805	1454.439574	3.138956117	1.28E-05	0.000923012	T459_17765	6	226173586	226183720	+	1965	protein_coding	Protein EXECUTER 2, chloroplastic && sp|Q94AT5|EXEC2_ARATH Protein EXECUTER 2, chloroplastic OS=Arabidopsis thaliana OX=3702 GN=EX2 PE=2 SV=1 && PF12014:Domain of unknown function (DUF3506)	-	-
T459_00507	1285.198074	294.0377434	133.1523946	58.15301761	64.52389496	75.62796564	570.7960705	66.10162607	3.109235041	5.99E-05	0.002877159	T459_00507	1	9151567	9155069	-	1599	protein_coding	hypothetical protein && sp|A0A4D6Q415|CYP1_CROXC Flavonoid 3'-monooxygenase CYP75B137 OS=Crocosmia x crocosmiiflora OX=1053288 GN=CYP75B137 PE=1 SV=1 && PF00067:Cytochrome P450	-	-
novel.4980	2751.928731	466.5807248	594.8750868	142.7392251	190.4991185	109.2403948	1271.128181	147.4929128	3.107459174	1.10E-05	0.000809003	-	9	122792189	122798096	-	1965	-	- && sp|Q2PCF1|PDR2_NICPL Pleiotropic drug resistance protein 2 OS=Nicotiana plumbaginifolia OX=4092 GN=PDR2 PE=2 SV=1 && PF05183:RNA dependent RNA polymerase	-	-
T459_30526	2166.551921	314.4570312	508.6613061	144.5014377	103.4430697	99.15666606	996.5567528	115.7003912	3.105953556	1.43E-05	0.000985581	T459_30526	12	180631255	180639857	-	942	protein_coding	hypothetical protein && sp|Q65CJ7|HPPR_PLESU Hydroxyphenylpyruvate reductase OS=Plectranthus scutellarioides OX=4142 GN=HPPR PE=1 SV=2 && PF00389:D-isomer specific 2-hydroxyacid dehydrogenase, catalytic domain|PF02826:D-isomer specific 2-hydroxyacid dehydrogenase, NAD binding domain	-	-
T459_13000	263.0907008	100.0545099	49.81240663	7.929956947	27.65309784	12.60466094	137.6525391	16.06257191	3.104083146	4.56E-05	0.002352793	T459_13000	4	229419707	229420558	+	852	protein_coding	hypothetical protein && sp|Q8VZF4|ZRK3_ARATH Serine/threonine-protein kinase ZRK3 OS=Arabidopsis thaliana OX=3702 GN=ZRK3 PE=1 SV=1 && PF00069:Protein kinase domain	-	-
T459_25805	7341.546006	1005.649921	1487.666682	424.6932498	317.4985308	401.6685286	3278.287537	381.2867697	3.103750599	2.11E-05	0.001287839	T459_25805	10	194291218	194307116	+	2109	protein_coding	AT3g56990/F24I3_70 [Source:Projected from Arabidopsis thaliana (AT3G56990) UniProtKB/TrEMBL;Acc:Q9M1J9] && sp|Q9BSC4|NOL10_HUMAN Nucleolar protein 10 OS=Homo sapiens OX=9606 GN=NOL10 PE=1 SV=1 && PF08159:NUC153 domain	-	-
T459_32220	34.20179111	12.25157264	8.62137807	1.762212655	2.048377618	2.520932188	18.35824727	2.110507487	3.102494696	0.001504241	0.031968929	T459_32220	PGAv.1.6.scaffold606	740575	741054	+	480	protein_coding	18.5 kDa class I heat shock protein && sp|P27880|HSP12_MEDSA 18.2 kDa class I heat shock protein OS=Medicago sativa OX=3879 GN=HSP18.2 PE=2 SV=1 && PF00011:Hsp20/alpha crystallin family	-	-
novel.1818	363.0651671	61.25786322	38.31723587	15.85991389	9.217699281	28.5705648	154.2134221	17.88272599	3.101668519	0.000566401	0.016154862	-	12	231898911	231901929	-	1081	-	- && - && -	-	-
T459_27834	726.1303343	198.0670911	137.9420491	43.17421005	46.0884964	34.4527399	354.0464915	41.23848212	3.101187585	3.57E-06	0.000324425	T459_27834	11	113115333	113118944	+	1149	protein_coding	hypothetical protein && - && -	-	-
T459_26830	52.61814016	71.46750708	20.11654883	6.167744292	2.048377618	8.403107293	48.06739869	5.539743068	3.096553376	5.71E-05	0.002787575	T459_26830	11	3085038	3089907	-	870	protein_coding	Endonuclease 5 && sp|Q9C9G4|ENDO2_ARATH Endonuclease 2 OS=Arabidopsis thaliana OX=3702 GN=ENDO2 PE=1 SV=1 && PF02265:S1/P1 Nuclease	-	-
novel.4352	231.5198167	22.46121651	36.40137407	19.3843392	11.2660769	3.361242917	96.79413577	11.33721967	3.092166932	0.001956906	0.039070273	-	7	135121617	135151309	-	2648	-	- && - && -	-	-
T459_05925	181.5325836	58.19497005	82.38205711	9.692169602	12.29026571	15.96590386	107.3698702	12.64944639	3.079206051	2.85E-07	4.11E-05	T459_05925	2	148830479	148834140	-	1932	protein_coding	Chitin elicitor receptor kinase 1 && sp|Q6UD73|LYK3_MEDTR LysM domain receptor-like kinase 3 OS=Medicago truncatula OX=3880 GN=LYK3 PE=1 SV=1 && PF07714:Protein tyrosine kinase	-	-
T459_02227	17978.30304	2485.027318	4114.313201	1031.775509	1027.261375	857.9572546	8192.547853	972.3313798	3.07474281	1.44E-05	0.000994779	T459_02227	1	165524961	165528444	+	480	protein_coding	Eukaryotic translation initiation factor 5A-4 && sp|P56336|IF5A4_SOLTU Eukaryotic translation initiation factor 5A-4 OS=Solanum tuberosum OX=4113 GN=EIF5A4 PE=2 SV=1 && PF01287:Eukaryotic elongation factor 5A hypusine, DNA-binding OB fold	-	-
T459_14011	168.3780485	34.71278916	39.27516676	9.692169602	7.169321663	11.76435021	80.78866815	9.541947158	3.071641627	7.00E-05	0.003250624	T459_14011	5	14033659	14034291	+	633	protein_coding	CDC45 (Cell division cycle 45)-like protein [Source:Projected from Arabidopsis thaliana (AT3G25100) UniProtKB/TrEMBL;Acc:Q9LSG6] && sp|O74113|CDC45_SCHPO Cell division control protein 45 homolog OS=Schizosaccharomyces pombe (strain 972 / ATCC 24843) OX=284812 GN=sna41 PE=1 SV=1 && PF02724:CDC45-like protein	-	-
T459_10447	7099.502562	1324.19081	1484.79289	367.4213386	426.0625445	387.3832462	3302.828754	393.6223764	3.068693756	5.30E-06	0.000457104	T459_10447	3	271525731	271536137	+	1950	protein_coding	DNAJ protein JJJ1 homolog [Source:Projected from Arabidopsis thaliana (AT1G74250) UniProtKB/Swiss-Prot;Acc:Q9C911] && sp|Q9C911|JJJ1_ARATH DNAJ protein JJJ1 homolog OS=Arabidopsis thaliana OX=3702 GN=JJJ1 PE=1 SV=1 && PF12171:Zinc-finger double-stranded RNA-binding	C2H2	C2H2
T459_04854	219.6807352	26.54507406	22.99034152	8.811063275	12.29026571	10.92403948	89.73871692	10.67512282	3.068552718	0.000997164	0.023913517	T459_04854	2	114683614	114684471	-	858	protein_coding	Transcription factor TCP20 && sp|Q9LSD5|TCP20_ARATH Transcription factor TCP20 OS=Arabidopsis thaliana OX=3702 GN=TCP20 PE=1 SV=1 && PF03634:TCP family transcription factor	TCP	TCP
T459_08008	19238.5075	2328.819767	3939.969778	1120.767249	1006.777599	914.2580735	8502.432347	1013.934307	3.067851958	3.62E-05	0.001970877	T459_08008	3	23296598	23306481	+	615	protein_coding	Proteasome subunit beta type-2 && sp|O23714|PSB2A_ARATH Proteasome subunit beta type-2-A OS=Arabidopsis thaliana OX=3702 GN=PBD1 PE=1 SV=1 && PF00227:Proteasome subunit	-	-
T459_28068	164.431688	440.0356508	89.08757339	24.67097717	35.84660831	22.68838969	231.1849707	27.73532506	3.062249002	2.49E-06	0.000244947	T459_28068	11	196564784	196568031	+	825	protein_coding	Bidirectional sugar transporter SWEET12 && sp|P0DKJ5|SWT15_VITVI Bidirectional sugar transporter SWEET15 OS=Vitis vinifera OX=29760 GN=SWEET15 PE=3 SV=1 && PF03083:Sugar efflux transporter for intercellular exchange	-	-
T459_18324	816.896626	38.7966467	87.17171159	36.12535943	38.91917474	37.81398282	314.2883281	37.61950566	3.061446048	0.001709841	0.03513357	T459_18324	6	238162758	238164821	+	2064	protein_coding	Pentatricopeptide repeat-containing protein, chloroplastic && sp|O82380|PP175_ARATH Pentatricopeptide repeat-containing protein At2g29760, chloroplastic OS=Arabidopsis thaliana OX=3702 GN=PCMP-H33 PE=2 SV=1 && PF13041:PPR repeat family|PF14432:DYW family of nucleic acid deaminases	-	-
T459_17897	490.664157	322.6247463	136.9841182	45.81752903	33.7982307	34.4527399	316.7576738	38.02283321	3.056232882	1.25E-08	2.85E-06	T459_17897	6	229945723	229946760	+	1038	protein_coding	hypothetical protein && sp|O65373|BAG5_ARATH BAG family molecular chaperone regulator 5, mitochondrial OS=Arabidopsis thaliana OX=3702 GN=BAG5 PE=1 SV=1 && PF02179:BAG domain	-	-
T459_18750	131.5453504	111.2851182	77.59240263	16.74102022	14.33864333	7.562796564	106.8076237	12.88082004	3.055167232	4.43E-10	1.59E-07	T459_18750	7	3228045	3229520	+	1227	protein_coding	hypothetical protein && sp|O04567|Y1719_ARATH Probable inactive receptor kinase At1g27190 OS=Arabidopsis thaliana OX=3702 GN=At1g27190 PE=1 SV=1 && PF07714:Protein tyrosine kinase	-	-
T459_07078	3737.203405	639.1237062	819.0309166	214.9899439	209.9587058	199.9939536	1731.786009	208.3142011	3.055131752	7.75E-06	0.000612599	T459_07078	2	167795951	167797664	-	1167	protein_coding	hypothetical protein && - && PF04724:Glycosyltransferase family 17	-	-
novel.3145	1525.926065	46.9643618	227.0296225	64.32076191	70.66902782	81.51014074	599.9733497	72.16664349	3.05484032	0.001957311	0.039070273	-	4	216196529	216200233	-	2506	-	- && - && -	-	-
novel.2201	5741.954545	709.5702489	499.0819971	332.1770855	258.0955799	250.4125973	2316.86893	280.2284209	3.047281783	0.000375455	0.011821631	-	2	142775462	142777927	-	1339	-	- && sp|Q6R567|RMA1_CAPAN E3 ubiquitin-protein ligase RMA1H1 OS=Capsicum annuum OX=4072 GN=RMA1H1 PE=1 SV=1 && PF00097:Zinc finger, C3HC4 type (RING finger)	-	-
T459_16609	3446.488181	534.9853387	626.4868064	176.2212655	204.8377618	176.4652532	1535.986775	185.8414268	3.046795158	2.64E-05	0.001532487	T459_16609	6	144068160	144074375	-	1332	protein_coding	F-box protein SKIP16 && sp|Q9LND7|SKI16_ARATH F-box protein SKIP16 OS=Arabidopsis thaliana OX=3702 GN=SKIP16 PE=1 SV=1 && PF04379:ApaG domain|PF00646:F-box domain	-	-
T459_17219	121.0217224	33.69182477	92.91929697	12.33548858	9.217699281	8.403107293	82.54428137	9.985431719	3.043670782	1.53E-06	0.000167746	T459_17219	6	207525006	207527122	+	2013	protein_coding	hypothetical protein && sp|Q40392|TMVRN_NICGU TMV resistance protein N OS=Nicotiana glutinosa OX=35889 GN=N PE=1 SV=1 && PF13855:Leucine rich repeat	-	-
novel.3006	122.3371759	65.34172076	14.36896345	4.405531637	15.36283213	5.041864376	67.3492867	8.270076049	3.034718147	0.000690267	0.018398343	-	4	9869963	9876938	-	990	-	- && sp|Q9LVB9|OXS3_ARATH Protein OXIDATIVE STRESS 3 OS=Arabidopsis thaliana OX=3702 GN=OXS3 PE=1 SV=1 && -	-	-
T459_00181	598.5313444	64.32075638	141.7737727	31.71982779	33.7982307	32.77211844	268.2086245	32.76339231	3.0316945	0.000103797	0.0043812	T459_00181	1	2607884	2610547	-	2664	protein_coding	hypothetical protein && sp|Q6L403|R1B17_SOLDE Putative late blight resistance protein homolog R1B-17 OS=Solanum demissum OX=50514 GN=R1B-17 PE=3 SV=1 && PF00931:NB-ARC domain|PF18052:Rx N-terminal domain	-	-
novel.3530	978.697407	140.8930854	148.479289	48.46084801	47.11268521	59.66206178	422.6899271	51.74519833	3.028570995	0.000103541	0.0043812	-	5	225931950	225933627	-	1284	-	- && - && -	-	-
T459_29314	161.800781	34.71278916	23.94827242	7.929956947	7.169321663	11.76435021	73.48728086	8.95454294	3.027232486	0.000317166	0.010444637	T459_29314	12	6753074	6754222	+	1056	protein_coding	hypothetical protein && sp|A0A068Q5V6|C7150_PRUMU Cytochrome P450 71AU50 OS=Prunus mume OX=102107 GN=CYP71AU50 PE=2 SV=1 && PF00067:Cytochrome P450	-	-
T459_19307	4563.308206	616.6624897	841.0633272	240.5420274	247.8536918	252.0932188	2007.011341	246.829646	3.023204607	4.47E-05	0.002316608	T459_19307	7	75301600	75305323	+	903	protein_coding	hypothetical protein && - && PF02270:TFIIF, beta subunit HTH domain	-	-
T459_31938	818.2120795	114.3480113	190.6282484	48.46084801	37.89498593	52.09926522	374.3961131	46.15169972	3.018021962	4.09E-05	0.002154293	T459_31938	PGAv.1.6.scaffold504	1239978	1243968	-	1113	protein_coding	hypothetical protein && sp|Q3E6P4|FB95_ARATH F-box protein At2g02240 OS=Arabidopsis thaliana OX=3702 GN=At2g02240 PE=2 SV=1 && PF00646:F-box domain|PF14299:Phloem protein 2	-	-
T459_18297	1736.398625	423.7002206	541.2309566	142.7392251	71.69321663	119.3241236	900.4432675	111.2521884	3.015386187	1.13E-06	0.000129234	T459_18297	6	237787453	237790259	-	651	protein_coding	hypothetical protein && - && PF12906:RING-variant domain	-	-
T459_25578	348.5951786	110.2641538	43.10689035	30.83872146	24.58053142	6.722485834	167.3220742	20.7139129	3.014197508	0.000413174	0.012715607	T459_25578	10	162574036	162574449	-	414	protein_coding	Abscisic acid receptor PYL4 && sp|O80920|PYL4_ARATH Abscisic acid receptor PYL4 OS=Arabidopsis thaliana OX=3702 GN=PYL4 PE=1 SV=1 && PF10604:Polyketide cyclase / dehydrase and lipid transport	-	-
T459_33539	893.1929293	129.6624771	77.59240263	33.48204044	58.37876211	44.53646865	366.8159363	45.46575707	3.011834624	0.000533768	0.015401316	T459_33539	PGAv.1.6.scaffold1231	595084	602761	-	1329	protein_coding	hypothetical protein && sp|Q9C7H4|WSD2_ARATH Wax ester synthase/diacylglycerol acyltransferase 2 OS=Arabidopsis thaliana OX=3702 GN=WSD2 PE=2 SV=1 && PF03007:Wax ester synthase-like Acyl-CoA acyltransferase domain|PF06974:Protein of unknown function (DUF1298)	-	-
T459_03460	42018.21583	6473.935177	9536.202076	2361.364958	2296.23131	2547.822131	19342.78436	2401.806133	3.009566568	1.28E-05	0.000923012	T459_03460	1	267751060	267807496	+	3333	protein_coding	hypothetical protein && sp|A5F5U6|BGAL_VIBC3 Beta-galactosidase OS=Vibrio cholerae serotype O1 (strain ATCC 39541 / Classical Ogawa 395 / O395) OX=345073 GN=lacZ PE=3 SV=2 && PF02929:Beta galactosidase small chain|PF02837:Glycosyl hydrolases family 2, sugar binding domain|PF02836:Glycosyl hydrolases family 2, TIM barrel domain|PF00703:Glycosyl hydrolases family 2|PF16353:Domain of unknown functio…	-	-
T459_01486	1573.282391	247.0733816	172.4275614	87.22952642	61.45132854	99.15666606	664.2611113	82.61250701	3.006081855	0.000218407	0.00783594	T459_01486	1	60329383	60333566	+	1401	protein_coding	Eukaryotic translation initiation factor 2 subunit 3 && sp|C9WPN6|IF2H_RAT Eukaryotic translation initiation factor 2 subunit 3, Y-linked OS=Rattus norvegicus OX=10116 GN=Eif2s3y PE=2 SV=2 && PF09173:Initiation factor eIF2 gamma, C terminal|PF00009:Elongation factor Tu GTP binding domain|PF03144:Elongation factor Tu domain 2	-	-
T459_20712	29268.84047	4563.71081	7168.1969	1949.007196	1565.984689	1613.3966	13666.91606	1709.462829	2.999021533	1.08E-05	0.000802708	T459_20712	7	243738768	243741530	+	783	protein_coding	60S ribosomal protein L8 && sp|P29766|RL8_SOLLC 60S ribosomal protein L8 OS=Solanum lycopersicum OX=4081 GN=RPL8 PE=2 SV=1 && PF03947:Ribosomal Proteins L2, C-terminal domain|PF00181:Ribosomal Proteins L2, RNA binding domain	-	-
novel.3410	1336.50076	144.9769429	300.7903015	79.29956947	64.52389496	79.82951928	594.0893349	74.55099457	2.993271849	9.50E-05	0.004136726	-	5	9195866	9199372	-	874	-	- && sp|B9SR15|CSPL4_RICCO CASP-like protein 4C1 OS=Ricinus communis OX=3988 GN=RCOM_0464280 PE=2 SV=1 && -	-	-
novel.638	97.3435593	41.85953986	40.23309766	10.57327593	5.120944045	6.722485834	59.81206561	7.47223527	2.986916229	3.41E-06	0.000313461	-	10	9751467	9754749	+	724	-	- && - && -	-	-
T459_30941	39.46360512	12.25157264	27.779996	1.762212655	4.096755236	4.201553646	26.49839126	3.353507179	2.97998286	0.000275334	0.009384406	T459_30941	12	232712898	232715267	+	2370	protein_coding	hypothetical protein && sp|P0DO05|9DC1_SOLPI Receptor-like protein 9DC1 OS=Solanum pimpinellifolium OX=4084 GN=9DC1 PE=3 SV=1 && PF13855:Leucine rich repeat|PF08263:Leucine rich repeat N-terminal domain	-	-
T459_30709	756.3857649	103.1174031	143.6896345	37.00646575	54.28200687	36.13336136	334.3976008	42.47394466	2.976697091	0.000114989	0.004729125	T459_30709	12	212145569	212152681	+	492	protein_coding	Protein ELF4-LIKE 3 && sp|Q8S8F5|EF4L3_ARATH Protein ELF4-LIKE 3 OS=Arabidopsis thaliana OX=3702 GN=EFL3 PE=3 SV=1 && PF07011:Early Flowering 4 domain	-	-
T459_05057	2287.573644	378.7777875	427.2371799	121.5926732	126.9994123	144.5334454	1031.196204	131.0418436	2.975625519	3.18E-05	0.001779042	T459_05057	2	128687263	128711944	+	378	protein_coding	Protein LSD1 && sp|Q93ZB1|LOL1_ARATH Protein LOL1 OS=Arabidopsis thaliana OX=3702 GN=LOL1 PE=2 SV=1 && PF06943:LSD1 zinc finger	C2C2-LSD	C2C2->C2C2-LSD
T459_02501	9938.251223	1628.438197	1932.146619	594.746771	544.8684464	582.3353354	4499.612013	573.9835176	2.97057821	2.31E-05	0.001384214	T459_02501	1	197587037	197592854	+	666	protein_coding	hypothetical protein && sp|Q8L9X2|RBCX2_ARATH Chaperonin-like RbcX protein 2, chloroplastic OS=Arabidopsis thaliana OX=3702 GN=RBCX2 PE=1 SV=1 && PF02341:RbcX protein	-	-
T459_32569	156.538967	19.39832335	30.65378869	8.811063275	8.193510472	9.243418022	68.86369301	8.74933059	2.969710483	0.000638505	0.017427557	T459_32569	PGAv.1.6.scaffold869	221344	223849	+	867	protein_coding	hypothetical protein && - && PF02042:RWP-RK domain|PF00564:PB1 domain	RWP-RK	RWP-RK
T459_33144	470.9323545	109.2431894	68.97102456	25.5520835	28.67728665	28.5705648	216.3821895	27.59997831	2.968751447	6.36E-05	0.003014207	T459_33144	PGAv.1.6.scaffold1081	526624	527442	-	819	protein_coding	DNA repair protein XRCC3-like protein && sp|Q9FKM5|XRCC3_ARATH DNA repair protein XRCC3 homolog OS=Arabidopsis thaliana OX=3702 GN=XRCC3 PE=1 SV=1 && PF08423:Rad51	-	-
T459_14250	1323.346225	245.0314529	360.1820171	71.36961253	96.27374804	78.98920855	642.8532317	82.21085637	2.966740387	6.72E-06	0.000553575	T459_14250	5	29877043	29879616	-	2574	protein_coding	hypothetical protein && sp|Q9M667|RPP13_ARATH Disease resistance protein RPP13 OS=Arabidopsis thaliana OX=3702 GN=RPP13 PE=2 SV=2 && PF00931:NB-ARC domain|PF18052:Rx N-terminal domain	-	-
T459_33066	6486.501229	1233.324979	1922.56731	353.3236373	433.2318662	447.045308	3214.131173	411.2002705	2.966357723	2.39E-06	0.000237272	T459_33066	PGAv.1.6.scaffold1076	128715	132435	-	1293	protein_coding	hypothetical protein && sp|C0HKD8|MFA1A_MOUSE Microfibrillar-associated protein 1A OS=Mus musculus OX=10090 GN=Mfap1a PE=1 SV=1 && PF06991:Microfibril-associated/Pre-mRNA processing	-	-
T459_07655	302.5543059	76.57232902	66.09723187	13.21659491	18.43539856	25.20932188	148.4079556	18.95377178	2.964637241	3.05E-05	0.001717982	T459_07655	3	10565558	10572209	-	2895	protein_coding	hypothetical protein && sp|Q9C646|RX24L_ARATH Probable disease resistance protein RXW24L OS=Arabidopsis thaliana OX=3702 GN=RXW24L PE=2 SV=1 && PF00931:NB-ARC domain	-	-
novel.242	2228.378236	316.4989599	314.2013341	108.3760783	135.1929228	122.6853665	953.0261767	122.0847892	2.964253781	0.000136049	0.005423461	-	1	224408388	224416270	+	1773	-	- && sp|Q4TU14|RHF1A_ARATH E3 ubiquitin-protein ligase RHF1A OS=Arabidopsis thaliana OX=3702 GN=RHF1A PE=1 SV=1 && -	-	-
T459_01358	3914.789628	367.5471793	687.7943838	156.8369263	272.4342232	207.5567501	1656.710397	212.2759665	2.964231754	0.000281711	0.009506713	T459_01358	1	57190164	57194655	+	906	protein_coding	hypothetical protein && sp|Q8LG03|FB345_ARATH F-box protein At4g00755 OS=Arabidopsis thaliana OX=3702 GN=At4g00755 PE=2 SV=1 && -	-	-
T459_11448	1531.187879	1070.991642	1093.957084	198.2489237	132.1203564	142.852824	1232.045535	157.7407013	2.964223028	1.48E-20	6.23E-17	T459_11448	4	11870576	11874985	+	2169	protein_coding	Monosaccharide-sensing protein 3 && sp|Q8LPQ8|MSSP2_ARATH Monosaccharide-sensing protein 2 OS=Arabidopsis thaliana OX=3702 GN=MSSP2 PE=1 SV=2 && PF00083:Sugar (and other) transporter	-	-
T459_31365	4146.309445	1226.178229	1097.788808	293.408407	272.4342232	268.0591226	2156.758827	277.967251	2.955575574	2.19E-07	3.23E-05	T459_31365	12	247704409	247709248	+	1791	protein_coding	Ubiquitin-like-specific protease 1A && sp|Q94F30|ESD4_ARATH Ubiquitin-like-specific protease ESD4 OS=Arabidopsis thaliana OX=3702 GN=ESD4 PE=1 SV=1 && PF02902:Ulp1 protease family, C-terminal catalytic domain	-	-
T459_07388	117.0753619	24.50314529	72.80274814	11.45438226	11.2660769	5.041864376	71.46041843	9.254107844	2.95140626	5.04E-05	0.002538517	T459_07388	3	5060370	5067000	-	1785	protein_coding	hypothetical protein && sp|C0SV51|CB60C_ARATH Calmodulin-binding protein 60 C OS=Arabidopsis thaliana OX=3702 GN=CBP60C PE=2 SV=1 && PF07887:Calmodulin binding protein-like	-	-
T459_07885	51186.92675	3685.681437	7918.256792	2772.841613	2714.100344	2674.709051	20930.28833	2720.550336	2.943594077	0.000526278	0.01528223	T459_07885	3	18144042	18147015	+	1131	protein_coding	GDP-mannose 3,5-epimerase 1 && sp|A3C4S4|GME1_ORYSJ GDP-mannose 3,5-epimerase 1 OS=Oryza sativa subsp. japonica OX=39947 GN=GME-1 PE=1 SV=1 && PF01370:NAD dependent epimerase/dehydratase family	-	-
T459_04502	13943.80714	1559.012619	2338.309319	776.2546745	767.1174179	775.6068031	5947.043027	772.9929652	2.94355723	0.000151798	0.005887716	T459_04502	2	80535112	80553280	+	1707	protein_coding	Phosphoinositide phosphatase SAC7 && sp|Q7X911|SAC6_ARATH Phosphoinositide phosphatase SAC6 OS=Arabidopsis thaliana OX=3702 GN=SAC6 PE=2 SV=1 && PF02383:SacI homology domain	-	-
T459_23227	2533.563449	467.6016892	386.0461513	157.7180326	152.6041325	131.0884738	1129.07043	147.1368796	2.939525866	5.45E-05	0.002690052	T459_23227	9	72706748	72710690	-	930	protein_coding	putative sugar phosphate/phosphate translocator && sp|Q5XF09|PT311_ARATH Probable sugar phosphate/phosphate translocator At3g11320 OS=Arabidopsis thaliana OX=3702 GN=At3g11320 PE=2 SV=1 && PF03151:Triose-phosphate Transporter family	-	-
novel.902	196.0025721	61.25786322	28.7379269	10.57327593	12.29026571	14.2852824	95.33278741	12.38294135	2.939392966	0.000123642	0.00501688	-	10	45114082	45120613	-	1090	-	- && sp|P42749|UBC5_ARATH Ubiquitin-conjugating enzyme E2 5 OS=Arabidopsis thaliana OX=3702 GN=UBC5 PE=2 SV=2 && PF00179:Ubiquitin-conjugating enzyme	-	-
T459_12909	61.82631469	30.62893161	57.4758538	2.643318982	11.2660769	5.882175105	49.97703337	6.597190329	2.938831094	1.46E-05	0.000999656	T459_12909	4	226178531	226179784	+	1254	protein_coding	hypothetical protein && sp|O81832|Y4729_ARATH G-type lectin S-receptor-like serine/threonine-protein kinase At4g27290 OS=Arabidopsis thaliana OX=3702 GN=At4g27290 PE=3 SV=4 && PF01453:D-mannose binding lectin|PF00954:S-locus glycoprotein domain|PF08276:PAN-like domain	-	-
T459_21133	747.1775903	66.36268515	132.1944637	20.26544553	21.50796499	81.51014074	315.2449131	41.09451709	2.936446202	0.001864891	0.037745771	T459_21133	8	751958	753700	+	1743	protein_coding	hypothetical protein && sp|Q40235|CF9_SOLPI Receptor-like protein Cf-9 OS=Solanum pimpinellifolium OX=4084 GN=CF-9 PE=1 SV=1 && PF13855:Leucine rich repeat	-	-
T459_18534	32287.80626	9079.436293	12281.63203	2535.82401	2144.651366	2344.466935	17882.95819	2341.647437	2.932939193	2.02E-08	4.36E-06	T459_18534	6	241295032	241295439	+	408	protein_coding	60S ribosomal protein L27 && sp|P41101|RL27_SOLTU 60S ribosomal protein L27 OS=Solanum tuberosum OX=4113 GN=RPL27 PE=2 SV=1 && PF01777:Ribosomal L27e protein family	-	-
T459_00043	1028.68464	62.2788276	104.4144677	56.39080496	57.3545733	42.85584719	398.4593118	52.20040848	2.931626624	0.00196242	0.039070312	T459_00043	1	607356	611430	+	669	protein_coding	hypothetical protein && - && -	-	-
T459_29630	966.8583255	95.97065237	191.5861793	66.08297456	41.99174117	56.30081886	418.1383857	54.79184486	2.930264479	0.000285908	0.009624507	T459_29630	12	20484250	20491734	+	2565	protein_coding	hypothetical protein && sp|F4IL30|POP1_ARATH Ribonucleases P/MRP protein subunit POP1 OS=Arabidopsis thaliana OX=3702 GN=POP1 PE=1 SV=1 && PF06978:Ribonucleases P/MRP protein subunit POP1|PF08170:POPLD (NUC188) domain	-	-
novel.2807	444.6232844	27.56603845	95.79308966	28.19540248	28.67728665	17.64652532	189.3274708	24.83973815	2.929333624	0.001109454	0.025789834	-	4	4328339	4333102	+	4764	-	- && sp|Q94HW2|POLR1_ARATH Retrovirus-related Pol polyprotein from transposon RE1 OS=Arabidopsis thaliana OX=3702 GN=RE1 PE=2 SV=1 && -	-	-
T459_29648	2242.848224	424.721185	482.7971719	127.7604175	141.3380556	146.2140669	1050.122194	138.4375133	2.922734675	1.47E-05	0.001000189	T459_29648	12	21540746	21543859	+	1164	protein_coding	hypothetical protein && sp|Q07469|BSPA_POPDE Bark storage protein A OS=Populus deltoides OX=3696 GN=BSPA PE=2 SV=1 && PF01048:Phosphorylase superfamily	-	-
T459_06534	785.3257419	120.4737977	53.64413021	57.27191129	22.5321538	47.05740084	319.8145566	42.28715531	2.916434442	0.001550858	0.032561904	T459_06534	2	158821400	158822434	-	453	protein_coding	hypothetical protein && sp|Q9LSK9|Y5566_ARATH Uncharacterized protein At5g65660 OS=Arabidopsis thaliana OX=3702 GN=At5g65660 PE=2 SV=1 && -	-	-
T459_28541	3645.12166	631.9769555	680.1309366	205.2977743	228.3941044	223.522654	1652.409851	219.0715109	2.914804073	3.41E-05	0.001881775	T459_28541	11	256821907	256835232	+	1275	protein_coding	Mitochondrial fission protein ELM1 && sp|Q93YN4|ELM1_ARATH Mitochondrial fission protein ELM1 OS=Arabidopsis thaliana OX=3702 GN=ELM1 PE=1 SV=1 && PF06258:Mitochondrial fission ELM1	-	-
T459_34178	413.0524003	72.48847147	46.93861394	14.97880757	23.55634261	31.93180771	177.4931619	23.48898596	2.914777924	0.000574282	0.016243708	T459_34178	PGAv.1.6.scaffold1511	352182	355029	-	1515	protein_coding	hypothetical protein && - && -	-	-
T459_28167	3329.412819	1054.656212	1415.821865	342.7503614	210.9828946	216.8001682	1933.296965	256.8444747	2.91161756	2.24E-08	4.74E-06	T459_28167	11	219121158	219124059	-	1956	protein_coding	putative mediator of RNA polymerase II transcription subunit 37c && sp|P09189|HSP7C_PETHY Heat shock cognate 70 kDa protein OS=Petunia hybrida OX=4102 GN=HSP70 PE=2 SV=1 && PF00012:Hsp70 protein	-	-
novel.1054	61.82631469	14.29350142	13.41103255	3.52442531	4.096755236	4.201553646	29.84361622	3.940911397	2.909511145	0.001162779	0.026740571	-	11	6657789	6660346	+	634	-	- && - && -	-	-
T459_25491	2292.835458	214.4025213	409.0364929	106.6138656	125.9752235	155.4574849	972.0914906	129.348858	2.909268849	0.000339231	0.010985525	T459_25491	10	139827304	139840119	-	1431	protein_coding	tRNA modification 11 protein [Source:Projected from Arabidopsis thaliana (AT3G26410) UniProtKB/TrEMBL;Acc:Q9LIN4] && sp|Q7TNK6|TRM11_RAT tRNA (guanine(10)-N2)-methyltransferase homolog OS=Rattus norvegicus OX=10116 GN=Trmt11 PE=2 SV=1 && PF01170:Putative RNA methylase family UPF0020	-	-
T459_15631	3074.214839	632.9979199	348.6868464	135.6903744	185.3781744	219.3211003	1351.966535	180.1298831	2.907561177	0.000154312	0.005976758	T459_15631	6	61732	67014	-	3852	protein_coding	ABC transporter B family member 11 && sp|Q9FWX7|AB11B_ARATH ABC transporter B family member 11 OS=Arabidopsis thaliana OX=3702 GN=ABCB11 PE=2 SV=1 && PF00005:ABC transporter|PF00664:ABC transporter transmembrane region	-	-
T459_23762	6185.262376	1065.88682	1094.915015	357.729169	372.8047265	382.3413818	2782.021404	370.9584257	2.906606889	4.09E-05	0.002154293	T459_23762	9	222238826	222242418	+	1059	protein_coding	hypothetical protein && - && PF07460:NUMOD3 motif (2 copies)	-	-
T459_20639	256.5134333	21.44025213	38.31723587	11.45438226	16.38702094	14.2852824	105.4236404	14.04222853	2.905959447	0.001581508	0.033028305	T459_20639	7	242115750	242116049	+	300	protein_coding	Cytochrome c oxidase copper chaperone && sp|Q9LJQ9|CX171_ARATH Cytochrome c oxidase copper chaperone 1 OS=Arabidopsis thaliana OX=3702 GN=COX17-1 PE=2 SV=1 && PF05051:Cytochrome C oxidase copper chaperone (COX17)	-	-
T459_13427	113.1290014	25.52410967	23.94827242	14.09770124	4.096755236	3.361242917	54.20046115	7.185233131	2.905448616	0.001406596	0.030463586	T459_13427	4	238348893	238363149	+	1275	protein_coding	hypothetical protein && sp|Q65XS5|BC10_ORYSJ Glycosyltransferase BC10 OS=Oryza sativa subsp. japonica OX=39947 GN=BC10 PE=1 SV=1 && PF02485:Core-2/I-Branching enzyme	-	-
T459_28160	3901.635093	383.8826095	692.5840383	211.4655186	240.6843701	215.1195467	1659.367247	222.4231451	2.899033249	0.000264318	0.009099421	T459_28160	11	217372836	217375526	+	678	protein_coding	hypothetical protein && - && PF03839:Translocation protein Sec62	-	-
T459_29397	422.2605748	67.38364954	56.5179229	38.76867841	13.31445452	21.00776823	182.0540491	24.36363372	2.89723359	0.000748424	0.019547198	T459_29397	12	9560399	9563521	+	507	protein_coding	hypothetical protein && - && -	-	-
T459_25164	886.6156618	102.0964387	116.8675694	47.57974168	65.54808377	35.29305063	368.5265566	49.47362536	2.896936935	0.00060917	0.016897504	T459_25164	10	54296465	54301068	-	684	protein_coding	hypothetical protein && - && PF03168:Late embryogenesis abundant protein	-	-
T459_28642	67.08812871	13.27253703	176.259285	8.811063275	12.29026571	13.44497167	85.53998357	11.51543355	2.894625278	0.000929532	0.022731423	T459_28642	11	259628357	259629685	+	1329	protein_coding	Lysine histidine transporter 1 && sp|Q9SR44|LHTL2_ARATH Lysine histidine transporter-like 2 OS=Arabidopsis thaliana OX=3702 GN=At1g67640 PE=2 SV=1 && PF01490:Transmembrane amino acid transporter protein	-	-
novel.3736	634.048589	72.48847147	67.05516276	32.60093412	32.77404189	38.65429355	257.8640744	34.67642318	2.892604684	0.000888107	0.022014548	-	6	217653428	217661861	+	2230	-	- && - && -	-	-
T459_26414	448.5696449	68.40461392	130.2786019	22.90876451	34.8224195	29.41087553	215.7509536	29.04735318	2.891947358	5.68E-05	0.002778751	T459_26414	10	228560421	228560888	-	468	protein_coding	hypothetical protein && sp|O22210|MYBC1_ARATH Transcription factor MYBC1 OS=Arabidopsis thaliana OX=3702 GN=MYBC1 PE=1 SV=1 && -	GARP-G2-like	GARP->GARP-G2-like
T459_11452	107.8671873	14.29350142	196.3758338	8.811063275	17.41120975	16.80621459	106.1788409	14.3428292	2.889888866	0.000872532	0.021742634	T459_11452	4	12013876	12014504	-	555	protein_coding	hypothetical protein && sp|Q9M9E0|LRKS1_ARATH L-type lectin-domain containing receptor kinase S.1 OS=Arabidopsis thaliana OX=3702 GN=LECRKS1 PE=1 SV=1 && PF00069:Protein kinase domain	-	-
T459_06462	106.5517338	55.13207689	31.61171959	13.21659491	5.120944045	7.562796564	64.43184344	8.633445174	2.886574281	2.49E-05	0.001471638	T459_06462	2	157600891	157615197	+	2256	protein_coding	hypothetical protein && sp|F4HQ22|LRL24_ARATH LEAF RUST 10 DISEASE-RESISTANCE LOCUS RECEPTOR-LIKE PROTEIN KINASE-like 2.4 OS=Arabidopsis thaliana OX=3702 GN=LRK10L-2.4 PE=3 SV=1 && PF13947:Wall-associated receptor kinase galacturonan-binding|PF14380:Wall-associated receptor kinase C-terminal	-	-
T459_08019	94.71265229	21.44025213	29.6958578	3.52442531	11.2660769	5.041864376	48.61625407	6.610788861	2.886156011	0.000486096	0.014406937	T459_08019	3	23565264	23565779	+	516	protein_coding	hypothetical protein && sp|O34569|YOAA_BACSU Uncharacterized N-acetyltransferase YoaA OS=Bacillus subtilis (strain 168) OX=224308 GN=yoaA PE=3 SV=2 && PF13302:Acetyltransferase (GNAT) domain	GNAT	GNAT
T459_21412	265.7216078	129.6624771	149.4372199	26.43318982	30.72566427	16.80621459	181.6071016	24.65502289	2.883502824	1.10E-09	3.47E-07	T459_21412	8	51404813	51405934	+	1122	protein_coding	Omega-6 fatty acid desaturase, endoplasmic reticulum && sp|Q8GZC3|FAD2_VERFO Delta(12)-fatty-acid desaturase FAD2 OS=Vernicia fordii OX=73154 GN=FAD2 PE=1 SV=1 && PF00487:Fatty acid desaturase	-	-
T459_34590	34.20179111	12.25157264	33.52758138	3.52442531	3.072566427	4.201553646	26.66031504	3.599515128	2.878469071	0.00020366	0.007394402	T459_34590	PGAv.1.6.scaffold1715	179532	184362	+	2286	protein_coding	Pyrophosphate-energized vacuolar membrane proton pump 1 && sp|P21616|AVP_VIGRR Pyrophosphate-energized vacuolar membrane proton pump OS=Vigna radiata var. radiata OX=3916 PE=1 SV=4 && PF03030:Inorganic H+ pyrophosphatase	-	-
T459_34193	1607.484182	250.1362748	279.7158218	83.70510111	110.6123914	96.63573387	712.4454262	96.98440878	2.876497018	0.000102199	0.004347373	T459_34193	PGAv.1.6.scaffold1529	90704	93941	+	639	protein_coding	Protein CONTINUOUS VASCULAR RING 1 && sp|F4IUE7|COV1_ARATH Protein CONTINUOUS VASCULAR RING 1 OS=Arabidopsis thaliana OX=3702 GN=COV1 PE=1 SV=2 && PF04367:Protein of unknown function (DUF502)	-	-
T459_04111	1523.295158	200.1090198	345.8130537	91.63505806	87.05604876	103.3582197	689.7390771	94.01644217	2.874160323	8.42E-05	0.003753497	T459_04111	2	6149874	6152975	+	663	protein_coding	hypothetical protein && sp|Q6DJF8|MET23_XENLA Methyltransferase-like protein 23 OS=Xenopus laevis OX=8355 GN=mettl23 PE=2 SV=1 && PF10294:Lysine methyltransferase	-	-
novel.4292	423.5760283	109.2431894	71.84481725	20.26544553	27.65309784	34.4527399	201.5546783	27.45709443	2.873084776	6.99E-05	0.003250624	-	7	32582682	32599322	-	1045	-	- && - && -	-	-
T459_07516	236.7816307	29.60796722	22.03241062	13.21659491	9.217699281	16.80621459	96.14066953	13.08016959	2.870869466	0.002284935	0.043129228	T459_07516	3	7357713	7361311	+	1179	protein_coding	hypothetical protein && - && -	-	-
T459_22332	71.03448922	369.5891081	454.059245	40.53089106	39.94336355	42.01553646	298.2276141	40.82993036	2.869909606	1.43E-05	0.000985581	T459_22332	8	142081134	142082509	+	864	protein_coding	Phosphoglycerate mutase-like protein AT74 && sp|Q9MAA2|AT74_ARATH Phosphoglycerate mutase-like protein AT74 OS=Arabidopsis thaliana OX=3702 GN=At3g05170 PE=2 SV=1 && PF00300:Histidine phosphatase superfamily (branch 1)	-	-
T459_12585	106.5517338	38.7966467	24.90620331	11.45438226	4.096755236	7.562796564	56.75152795	7.704644686	2.86572792	0.000187489	0.006936592	T459_12585	4	209091319	209091582	+	264	protein_coding	hypothetical protein && - && -	-	-
T459_18638	205.2107466	42.88050425	242.3565168	9.692169602	32.77404189	25.20932188	163.4825892	22.55851112	2.860097399	0.000122955	0.004996457	T459_18638	7	1066846	1068917	-	1809	protein_coding	hypothetical protein && sp|Q9ASS4|Y5838_ARATH Probably inactive leucine-rich repeat receptor-like protein kinase At5g48380 OS=Arabidopsis thaliana OX=3702 GN=At5g48380 PE=1 SV=1 && PF07714:Protein tyrosine kinase	-	-
novel.4703	1760.076788	267.4926694	376.4668424	151.5502883	102.4188809	77.3085871	801.3454334	110.4259188	2.858765223	0.000104473	0.00439679	-	9	45849377	45852991	+	1116	-	- && - && -	-	-
T459_22398	85.50447777	25.52410967	13.41103255	6.167744292	4.096755236	6.722485834	41.47987333	5.662328454	2.857518224	0.000890585	0.022055927	T459_22398	9	924922	926988	-	2067	protein_coding	putative pentatricopeptide repeat-containing protein && sp|Q9SR82|PP219_ARATH Putative pentatricopeptide repeat-containing protein At3g08820 OS=Arabidopsis thaliana OX=3702 GN=PCMP-H84 PE=3 SV=1 && PF14432:DYW family of nucleic acid deaminases|PF13041:PPR repeat family	-	-
T459_12891	3558.301729	991.3564197	1016.364681	283.7162374	278.579356	207.5567501	1855.340943	256.6174479	2.853821151	7.51E-07	9.18E-05	T459_12891	4	225725430	225730625	+	390	protein_coding	Ergosterol biosynthetic protein 28 && sp|O80594|ERG28_ARATH Ergosterol biosynthetic protein 28 OS=Arabidopsis thaliana OX=3702 GN=At1g10030 PE=2 SV=2 && PF03694:Erg28 like protein	-	-
T459_03783	8638.583161	1281.310306	1795.1625	538.3559661	544.8684464	537.7988668	3905.018656	540.3410931	2.853252631	5.60E-05	0.002747021	T459_03783	1	299543293	299545692	-	510	protein_coding	hypothetical protein && sp|Q9FNP4|PIA2_ARATH Phytochrome-interacting ankyrin-repeat protein 2 OS=Arabidopsis thaliana OX=3702 GN=PIA2 PE=1 SV=1 && PF12796:Ankyrin repeats (3 copies)	-	-
T459_14375	9.208174529	16.33543019	41.19102856	2.643318982	5.120944045	1.680621459	22.24487776	3.148294829	2.852531903	0.002256772	0.042857883	T459_14375	5	42307719	42308138	-	420	protein_coding	hypothetical protein && - && PF08284:Retroviral aspartyl protease	-	-
novel.1458	772.1712069	96.99161676	144.6475654	53.74748598	58.37876211	28.5705648	337.9367964	46.89893763	2.84893354	0.000373413	0.011803536	-	12	8863706	8865291	+	1586	-	- && sp|Q8LFY8|ATL54_ARATH RING-H2 finger protein ATL54 OS=Arabidopsis thaliana OX=3702 GN=ATL54 PE=2 SV=2 && -	-	-
T459_22330	43.40996564	85.7610085	132.1944637	16.74102022	11.2660769	8.403107293	87.12181262	12.1367348	2.848357849	2.14E-06	0.000221148	T459_22330	8	142060317	142061692	+	864	protein_coding	Phosphoglycerate mutase-like protein AT74 && sp|Q9MAA2|AT74_ARATH Phosphoglycerate mutase-like protein AT74 OS=Arabidopsis thaliana OX=3702 GN=At3g05170 PE=2 SV=1 && PF00300:Histidine phosphatase superfamily (branch 1)	-	-
T459_22405	151.277153	17.35639458	46.93861394	7.929956947	4.096755236	17.64652532	71.85738716	9.891079166	2.848048883	0.001776619	0.036151543	T459_22405	9	1298172	1300835	-	2664	protein_coding	hypothetical protein && sp|Q6L403|R1B17_SOLDE Putative late blight resistance protein homolog R1B-17 OS=Solanum demissum OX=50514 GN=R1B-17 PE=3 SV=1 && PF18052:Rx N-terminal domain|PF00931:NB-ARC domain	-	-
T459_14010	326.232469	53.09014812	73.76067904	19.3843392	27.65309784	15.96590386	151.0277654	21.00111363	2.846177189	0.000179147	0.006682361	T459_14010	5	14033080	14033619	+	402	protein_coding	hypothetical protein && - && -	-	-
T459_32967	1095.772769	452.2872234	750.0598921	128.6415238	104.4672585	86.55200512	766.0399615	106.5535958	2.845374137	2.53E-11	1.44E-08	T459_32967	PGAv.1.6.scaffold1034	164260	167219	-	1488	protein_coding	hypothetical protein && sp|Q8VZG2|HSR4_ARATH Protein HYPER-SENSITIVITY-RELATED 4 OS=Arabidopsis thaliana OX=3702 GN=HSR4 PE=2 SV=1 && PF00004:ATPase family associated with various cellular activities (AAA)|PF14363:Domain associated at C-terminal with AAA	-	-
T459_00184	122.3371759	80.65618657	31.61171959	12.33548858	9.217699281	10.92403948	78.20169401	10.82574245	2.845062802	8.72E-06	0.000673582	T459_00184	1	2652428	2656483	+	942	protein_coding	hypothetical protein && sp|Q75HE6|MTHR_ORYSJ Probable methylenetetrahydrofolate reductase OS=Oryza sativa subsp. japonica OX=39947 GN=Os03g0815200 PE=2 SV=1 && -	-	-
T459_08886	151.277153	24.50314529	22.99034152	12.33548858	10.24188809	5.041864376	66.25687993	9.206413683	2.844601167	0.001485757	0.031699627	T459_08886	3	143379940	143381531	+	1515	protein_coding	Isocitrate dehydrogenase [NADP] && sp|P50218|IDHC_TOBAC Isocitrate dehydrogenase [NADP] OS=Nicotiana tabacum OX=4097 PE=2 SV=1 && PF00180:Isocitrate/isopropylmalate dehydrogenase	-	-
T459_20829	12428.40471	1892.867973	2453.261026	790.3523757	818.3268584	726.8687808	5591.511235	778.516005	2.844358494	6.27E-05	0.00299557	T459_20829	7	246134268	246139097	+	1218	protein_coding	hypothetical protein && sp|Q8H107|ODO2B_ARATH Dihydrolipoyllysine-residue succinyltransferase component of 2-oxoglutarate dehydrogenase complex 2, mitochondrial OS=Arabidopsis thaliana OX=3702 GN=At4g26910 PE=1 SV=2 && PF00364:Biotin-requiring enzyme|PF00198:2-oxoacid dehydrogenases acyltransferase (catalytic domain)	-	-
T459_08841	777.4330209	83.71907973	118.7834312	52.86637965	50.18525164	33.61242917	326.6451773	45.55468682	2.841233109	0.000640073	0.017452865	T459_08841	3	137534157	137547340	+	1929	protein_coding	hypothetical protein && sp|F4HSX9|KLCR3_ARATH Protein KINESIN LIGHT CHAIN-RELATED 3 OS=Arabidopsis thaliana OX=3702 GN=KLCR3 PE=2 SV=1 && -	-	-
novel.4491	1149.706363	147.0188717	162.8482524	86.34842009	50.18525164	67.22485834	486.5244956	67.91951003	2.839131831	0.00046784	0.013984784	-	8	25453770	25462376	+	521	-	- && - && -	-	-
novel.4629	17412.65803	6169.68779	5933.423974	1356.903744	1374.461382	1411.722025	9838.589933	1381.02905	2.832632987	1.13E-08	2.66E-06	-	8	124607923	124611924	-	2696	-	- && - && -	-	-
novel.3116	624.8404144	89.84486605	112.0779149	41.41199739	31.74985308	42.85584719	275.5877318	38.67256589	2.830556968	0.000237188	0.008280912	-	4	174705161	174710732	-	2618	-	- && - && -	-	-
T459_13246	196.0025721	71.46750708	150.3951508	17.62212655	17.41120975	23.52870042	139.28841	19.52067891	2.829947269	4.19E-08	7.71E-06	T459_13246	4	234270737	234274142	+	456	protein_coding	Deoxyuridine 5'-triphosphate nucleotidohydrolase && sp|Q9STG6|DUT_ARATH Deoxyuridine 5'-triphosphate nucleotidohydrolase OS=Arabidopsis thaliana OX=3702 GN=DUT PE=1 SV=1 && PF00692:dUTPase	-	-
T459_14879	4563.308206	604.4109171	1073.840535	326.0093412	299.0631322	254.614151	2080.519886	293.2288748	2.82663805	8.13E-05	0.003654222	T459_14879	5	192031578	192034620	+	999	protein_coding	Methyl-CpG-binding domain-containing protein 2 && sp|Q8LA53|MBD2_ARATH Methyl-CpG-binding domain-containing protein 2 OS=Arabidopsis thaliana OX=3702 GN=MBD2 PE=1 SV=1 && PF01429:Methyl-CpG binding domain|PF07496:CW-type Zinc Finger	-	-
T459_02551	98.65901281	13.27253703	24.90620331	10.57327593	6.145132854	2.520932188	45.61258438	6.413113657	2.825693711	0.002775877	0.049697859	T459_02551	1	198673986	198676550	-	2493	protein_coding	hypothetical protein && sp|Q6JN47|EIX1_SOLLC Receptor-like protein EIX1 OS=Solanum lycopersicum OX=4081 GN=EIX1 PE=2 SV=2 && PF13855:Leucine rich repeat	-	-
T459_29262	126.2835364	26.54507406	45.98068304	4.405531637	9.217699281	14.2852824	66.2697645	9.302837772	2.824849534	0.000296373	0.009915585	T459_29262	12	5778489	5779688	+	1200	protein_coding	hypothetical protein && - && -	-	-
novel.3272	990.5364886	115.3689757	138.89998	34.36314677	77.83834948	63.86361543	414.9351481	58.68837056	2.821382784	0.000846791	0.021379122	-	5	56388104	56392926	+	1927	-	- && - && -	-	-
T459_12652	2448.058971	287.9119571	415.7420091	168.2913085	133.1445452	145.3737562	1050.570979	148.9365366	2.817841829	0.000294794	0.009874888	T459_12652	4	213913288	213922951	+	840	protein_coding	putative protein phosphatase 2C 41 && sp|Q9LME4|P2C09_ARATH Probable protein phosphatase 2C 9 OS=Arabidopsis thaliana OX=3702 GN=At1g22280 PE=1 SV=1 && PF00481:Protein phosphatase 2C	-	-
T459_03517	399.8978652	25.52410967	71.84481725	21.14655186	26.62890903	22.68838969	165.7555974	23.48795019	2.817469321	0.0018743	0.037884758	T459_03517	1	275818829	275820400	+	1572	protein_coding	Pentatricopeptide repeat-containing protein && sp|Q9FG85|PP415_ARATH Pentatricopeptide repeat-containing protein At5g43790 OS=Arabidopsis thaliana OX=3702 GN=PCMP-E30 PE=2 SV=1 && PF13041:PPR repeat family	-	-
T459_31702	2107.356514	496.188692	532.6095785	147.1447567	150.5557549	147.0543776	1045.384928	148.2516297	2.817381226	4.84E-06	0.000421253	T459_31702	PGAv.1.6.scaffold322	506120	509498	-	744	protein_coding	Zinc finger protein ZOP1 [Source:Projected from Arabidopsis thaliana (AT1G49590) UniProtKB/Swiss-Prot;Acc:Q7XA66] && sp|Q7XA66|ZOP1_ARATH Zinc finger protein ZOP1 OS=Arabidopsis thaliana OX=3702 GN=ZOP1 PE=1 SV=1 && PF06220:U1 zinc finger|PF17780:OCRE domain	-	-
T459_23114	9423.908903	1562.075512	2093.079009	725.1505075	526.4330478	605.0237251	4359.687808	618.8690935	2.816346607	4.27E-05	0.002228902	T459_23114	9	53409378	53415953	+	576	protein_coding	60S ribosomal protein L18a && sp|Q9ATF5|RL18A_CASSA 60S ribosomal protein L18a OS=Castanea sativa OX=21020 GN=RPL18A PE=2 SV=1 && PF01775:Ribosomal proteins 50S-L18Ae/60S-L20/60S-L18A	-	-
T459_00136	180.2171301	37.77568232	42.14895945	7.929956947	22.5321538	6.722485834	86.71392394	12.39486553	2.812364418	0.000693994	0.018470205	T459_00136	1	1910231	1911548	-	915	protein_coding	hypothetical protein && sp|Q9LP77|Y1848_ARATH Probable inactive receptor kinase At1g48480 OS=Arabidopsis thaliana OX=3702 GN=RKL1 PE=1 SV=1 && PF07714:Protein tyrosine kinase	-	-
novel.3651	1101.034583	178.6687677	201.1654883	53.74748598	98.32212566	58.82175105	493.6229463	70.2971209	2.811953321	0.000188307	0.006957418	-	6	147447545	147451642	+	1007	-	- && - && -	-	-
T459_32335	169.693502	56.15304128	68.01309366	3.52442531	11.2660769	26.88994334	97.95321232	13.89348185	2.810289096	0.000399823	0.012360527	T459_32335	PGAv.1.6.scaffold681	393154	394572	-	1419	protein_coding	hypothetical protein && sp|Q6L3Z4|R1B12_SOLDE Putative late blight resistance protein homolog R1B-12 OS=Solanum demissum OX=50514 GN=R1B-12 PE=3 SV=2 && PF00931:NB-ARC domain	-	-
T459_08131	342.0179111	93.9287236	46.93861394	14.97880757	44.04011879	10.08372875	160.9617495	23.03421837	2.808523895	0.001099033	0.025635023	T459_08131	3	27995457	27996407	-	951	protein_coding	2-hydroxyisoflavanone dehydratase && sp|Q5NUF4|HIDM_GLYEC 2-hydroxyisoflavanone dehydratase OS=Glycyrrhiza echinata OX=46348 GN=HIDM PE=1 SV=1 && PF07859:alpha/beta hydrolase fold	-	-
T459_07413	1456.207029	188.8784116	113.0358458	68.72629354	88.08023757	94.11480168	586.0404288	83.64044427	2.808020819	0.001388967	0.030298371	T459_07413	3	5267585	5274416	-	1620	protein_coding	Beta-galactosidase 9 && sp|Q9SCV3|BGAL9_ARATH Beta-galactosidase 9 OS=Arabidopsis thaliana OX=3702 GN=BGAL9 PE=2 SV=1 && PF17834:Beta-sandwich domain in beta galactosidase|PF02140:Galactose binding lectin domain	-	-
T459_26381	1085.249141	221.549272	283.5475454	59.91523027	73.74159425	94.11480168	530.1153194	75.9238754	2.802399613	2.03E-05	0.001250101	T459_26381	10	227997559	228014269	+	3297	protein_coding	Peptidyl-prolyl cis-trans isomerase FKBP53 && sp|Q93ZG9|FKB53_ARATH Peptidyl-prolyl cis-trans isomerase FKBP53 OS=Arabidopsis thaliana OX=3702 GN=FKBP53 PE=1 SV=1 && PF00112:Papain family cysteine protease|PF00254:FKBP-type peptidyl-prolyl cis-trans isomerase|PF17800:Nucleoplasmin-like domain	-	-
T459_26085	1372.018005	181.7316609	146.5634272	82.82399478	68.6206502	92.43418022	566.7710309	81.29294174	2.800433559	0.000766059	0.019874534	T459_26085	10	215893774	215895483	+	1710	protein_coding	hypothetical protein && - && PF07690:Major Facilitator Superfamily|PF06813:Nodulin-like	-	-
T459_03344	113.1290014	61.25786322	109.2041222	19.3843392	17.41120975	4.201553646	94.53032893	13.66570087	2.796884501	9.28E-06	0.000703127	T459_03344	1	255087852	255090053	+	2202	protein_coding	hypothetical protein && sp|Q40235|CF9_SOLPI Receptor-like protein Cf-9 OS=Solanum pimpinellifolium OX=4084 GN=CF-9 PE=1 SV=1 && PF13855:Leucine rich repeat|PF08263:Leucine rich repeat N-terminal domain	-	-
T459_15806	353.8569926	303.2264229	136.9841182	48.46084801	33.7982307	31.93180771	264.6891779	38.06362881	2.795661838	6.52E-09	1.63E-06	T459_15806	6	3604064	3606118	+	1824	protein_coding	hypothetical protein && sp|O49879|CF0_SOLLC Receptor-like protein Cf-9 homolog OS=Solanum lycopersicum OX=4081 GN=HCR9-0 PE=2 SV=2 && PF13855:Leucine rich repeat	-	-
T459_01971	297.2924919	127.6205484	134.1103255	19.3843392	26.62890903	34.4527399	186.3411219	26.82199605	2.792476678	4.97E-08	8.97E-06	T459_01971	1	114216039	114216293	+	255	protein_coding	Antimicrobial peptide 1 && sp|Q9AYP9|LECC_PHYAM Lectin-C OS=Phytolacca americana OX=3527 PE=1 SV=1 && -	-	-
T459_32198	777.4330209	91.88679482	136.0261873	70.4885062	43.01592998	31.93180771	335.1153344	48.47874796	2.787907473	0.000687252	0.018363919	T459_32198	PGAv.1.6.scaffold606	286923	287348	-	426	protein_coding	LYR motif-containing protein && sp|Q1G3M2|LYRM9_ARATH LYR motif-containing protein At3g19508 OS=Arabidopsis thaliana OX=3702 GN=At3g19508 PE=3 SV=1 && PF05347:Complex 1 protein (LYR family)	-	-
T459_34340	47.35632615	90.86583044	18.20068704	7.929956947	7.169321663	7.562796564	52.14094787	7.554025058	2.785653296	0.000146514	0.005715318	T459_34340	PGAv.1.6.scaffold1611	38032	38304	+	273	protein_coding	Antimicrobial protein PN-AMP1 && sp|P81591|AMP_IPONI Antimicrobial protein PN-AMP1 OS=Ipomoea nil OX=35883 PE=1 SV=1 && -	-	-
T459_15463	4817.190732	698.3396407	1253.931544	346.2747867	359.4902719	276.4622299	2256.487305	327.4090962	2.784770258	5.70E-05	0.002783644	T459_15463	5	235791525	235792454	-	930	protein_coding	hypothetical protein && - && -	-	-
T459_12574	830.0511611	88.82390166	156.1427362	56.39080496	34.8224195	64.70392616	358.3392663	51.97238354	2.783205357	0.00062518	0.017236381	T459_12574	4	206723141	206723758	-	618	protein_coding	hypothetical protein && - && PF02536:mTERF	mTERF	mTERF
T459_11055	5524.904717	943.3710935	1038.397092	363.0158069	389.1917474	340.3258454	2502.224301	364.1777999	2.780325537	7.56E-05	0.003445045	T459_11055	3	282756892	282761002	+	1341	protein_coding	IAA-amino acid hydrolase ILR1-like 1 && sp|Q84XG9|ILL1_ORYSI IAA-amino acid hydrolase ILR1-like 1 OS=Oryza sativa subsp. indica OX=39946 GN=ILL1 PE=2 SV=1 && PF07687:Peptidase dimerisation domain|PF01546:Peptidase family M20/M25/M40	-	-
T459_22339	1831.111278	515.5870154	546.978542	139.2147997	152.6041325	129.4078523	964.558945	140.4089282	2.779823639	9.08E-07	0.000106763	T459_22339	8	142186158	142196527	-	2967	protein_coding	hypothetical protein && sp|Q9LV12|FB299_ARATH Putative F-box protein At5g62660 OS=Arabidopsis thaliana OX=3702 GN=At5g62660 PE=4 SV=1 && -	-	-
T459_31101	1731.136811	262.3878474	362.0978789	105.7327593	116.7575242	121.004745	785.2075126	114.4983428	2.777097179	0.000103261	0.0043812	T459_31101	12	239955331	239956038	+	708	protein_coding	Replication factor C subunit 4 && sp|Q93ZX1|RFC4_ARATH Replication factor C subunit 4 OS=Arabidopsis thaliana OX=3702 GN=RFC4 PE=1 SV=1 && PF00004:ATPase family associated with various cellular activities (AAA)	-	-
novel.3327	484.0868895	55.13207689	66.09723187	31.71982779	29.70147546	26.88994334	201.7720661	29.4370822	2.775004261	0.001023874	0.024425177	-	5	199332014	199334872	+	1529	-	- && - && -	-	-
T459_21588	19483.18185	2939.35647	5008.062728	1381.574721	1307.889109	1319.287845	9143.533682	1336.250559	2.774496887	4.33E-05	0.002253937	T459_21588	8	98779095	98815070	-	1884	protein_coding	Delta-1-pyrroline-5-carboxylate synthase && sp|Q96480|P5CS_SOLLC Delta-1-pyrroline-5-carboxylate synthase OS=Solanum lycopersicum OX=4081 GN=PRO2 PE=2 SV=1 && PF00171:Aldehyde dehydrogenase family|PF00696:Amino acid kinase family	-	-
novel.4601	11.83908154	38.7966467	18.20068704	1.762212655	5.120944045	3.361242917	22.94547176	3.414799872	2.770323604	0.001193904	0.027219219	-	8	83528633	83532237	-	622	-	- && - && -	-	-
T459_23106	1616.692357	266.471705	319.9489195	103.9705466	109.5882026	109.2403948	734.3709937	107.5997147	2.770145697	9.45E-05	0.004135153	T459_23106	9	52699560	52705901	+	201	protein_coding	Mitochondrial import inner membrane translocase subunit TIM10 && sp|Q9ZW33|TIM10_ARATH Mitochondrial import inner membrane translocase subunit TIM10 OS=Arabidopsis thaliana OX=3702 GN=TIM10 PE=1 SV=1 && -	-	-
T459_13060	744.5466833	211.3396281	182.0068704	52.86637965	77.83834948	36.97367209	379.2977273	55.89280041	2.763182386	2.03E-05	0.00125216	T459_13060	4	231055005	231057755	+	1293	protein_coding	Alpha-amylase type B isozyme && sp|P17859|AMYA_VIGMU Alpha-amylase OS=Vigna mungo OX=3915 GN=AMY1.1 PE=2 SV=1 && PF07821:Alpha-amylase C-terminal beta-sheet domain|PF00128:Alpha amylase, catalytic domain	-	-
T459_34780	2415.172634	407.3647904	406.1627002	155.0747136	171.0395311	149.5753098	1076.233375	158.5631848	2.762483641	0.00013938	0.005507945	T459_34780	PGAv.1.6.scaffold1859	158261	160930	+	2670	protein_coding	hypothetical protein && sp|Q71BH0|TM2R_SOLLC ToMV resistance protein Tm-2(GCR236) OS=Solanum lycopersicum OX=4081 GN=Tm-2 PE=1 SV=1 && PF18052:Rx N-terminal domain|PF00931:NB-ARC domain	-	-
T459_04134	335.4406435	50.02725496	58.43378469	24.67097717	15.36283213	25.20932188	147.9672277	21.74771039	2.761141793	0.000588186	0.016534103	T459_04134	2	8846213	8849067	+	1935	protein_coding	Proline-rich receptor-like protein kinase PERK7 && sp|Q9ZNQ8|PERK4_ARATH Proline-rich receptor-like protein kinase PERK4 OS=Arabidopsis thaliana OX=3702 GN=PERK4 PE=1 SV=1 && PF07714:Protein tyrosine kinase	-	-
T459_01443	18315.05914	1508.985364	2535.643083	1014.153383	1137.873767	1155.427253	7453.229195	1102.484801	2.757043378	0.001086216	0.02548377	T459_01443	1	59674270	59676435	+	1185	protein_coding	Transcription factor bHLH81 && sp|Q66GR3|BH130_ARATH Transcription factor bHLH130 OS=Arabidopsis thaliana OX=3702 GN=BHLH130 PE=1 SV=1 && PF00010:Helix-loop-helix DNA-binding domain	bHLH	bHLH
T459_31810	411.7369468	51.04821935	66.09723187	23.78987084	21.50796499	32.77211844	176.2941327	26.02331809	2.756342202	0.000852467	0.021499049	T459_31810	PGAv.1.6.scaffold322	2405411	2405785	+	375	protein_coding	Protein EARLY FLOWERING 4 && sp|O80877|EF4L1_ARATH Protein ELF4-LIKE 1 OS=Arabidopsis thaliana OX=3702 GN=EFL1 PE=2 SV=1 && PF07011:Early Flowering 4 domain	-	-
T459_00477	560.3831927	92.90775921	84.2979189	36.12535943	36.87079712	36.13336136	245.862957	36.37650597	2.754883301	0.000357064	0.011427305	T459_00477	1	8798548	8800238	+	942	protein_coding	hypothetical protein && - && PF03478:Protein of unknown function (DUF295)	-	-
T459_34809	26203.8338	2967.943473	3900.694611	1479.377524	1793.354604	1637.765611	11024.1573	1636.83258	2.751649482	0.000502595	0.014799425	T459_34809	PGAv.1.6.scaffold1889	103760	111713	-	2487	protein_coding	AT3g18370/MYF24_8 [Source:Projected from Arabidopsis thaliana (AT3G18370) UniProtKB/TrEMBL;Acc:Q93ZM0] && sp|E9PV86|MCTP1_MOUSE Multiple C2 and transmembrane domain-containing protein 1 OS=Mus musculus OX=10090 GN=Mctp1 PE=1 SV=1 && PF00168:C2 domain	-	-
T459_25173	2880.843174	406.343826	485.6709646	187.6756478	208.934517	163.8605922	1257.619322	186.8235857	2.75068472	0.000250469	0.008666931	T459_25173	10	56028397	56039477	+	1008	protein_coding	hypothetical protein && sp|D4N501|DIOX2_PAPSO Probable 2-oxoglutarate/Fe(II)-dependent dioxygenase OS=Papaver somniferum OX=3469 GN=DIOX2 PE=2 SV=1 && PF03171:2OG-Fe(II) oxygenase superfamily|PF14226:non-haem dioxygenase in morphine synthesis N-terminal	-	-
T459_15219	2363.869947	510.4821935	338.1496065	59.03412394	313.4017755	106.7194626	1070.833916	159.718454	2.745642147	0.001365716	0.029886829	T459_15219	5	227812402	227819912	-	4305	protein_coding	Pleiotropic drug resistance protein 1 && sp|Q76CU2|PDR1_TOBAC Pleiotropic drug resistance protein 1 OS=Nicotiana tabacum OX=4097 GN=PDR1 PE=2 SV=1 && PF14510:ABC-transporter N-terminal|PF01061:ABC-2 type transporter|PF08370:Plant PDR ABC transporter associated|PF00005:ABC transporter	-	-
T459_29879	42561.49813	5860.335581	6402.810113	2672.395491	2902.551085	2609.164814	18274.88127	2728.03713	2.74389847	0.000306362	0.010174885	T459_29879	12	38387257	38395341	+	1518	protein_coding	Betaine aldehyde dehydrogenase, chloroplastic && sp|O04895|BADH_AMAHP Betaine aldehyde dehydrogenase, chloroplastic OS=Amaranthus hypochondriacus OX=28502 GN=BADH4 PE=3 SV=1 && PF00171:Aldehyde dehydrogenase family	-	-
T459_26012	2791.392336	488.020977	578.5902616	163.8857769	194.5958737	218.4807896	1286.001191	192.3208134	2.74086148	7.68E-05	0.003490256	T459_26012	10	211747949	211762322	-	1596	protein_coding	hypothetical protein && sp|O82777|SBT3_SOLLC Subtilisin-like protease SBT3 OS=Solanum lycopersicum OX=4081 GN=sbt3 PE=1 SV=1 && PF00082:Subtilase family	-	-
T459_03575	78.92721025	56.15304128	17.24275614	8.811063275	7.169321663	6.722485834	50.77433589	7.567623591	2.739768234	0.000138666	0.00549564	T459_03575	1	285895806	285897164	+	1269	protein_coding	hypothetical protein && sp|O49523|DSEL_ARATH Phospholipase A1-IIgamma OS=Arabidopsis thaliana OX=3702 GN=DSEL PE=1 SV=1 && PF01764:Lipase (class 3)	-	-
T459_20943	3993.716838	608.4947746	660.9723187	240.5420274	287.7970553	261.3366368	1754.394644	263.2252398	2.736371986	0.000213138	0.007700775	T459_20943	7	248607838	248611939	-	1344	protein_coding	hypothetical protein && sp|O60826|CCD22_HUMAN Coiled-coil domain-containing protein 22 OS=Homo sapiens OX=9606 GN=CCDC22 PE=1 SV=1 && PF05667:Protein of unknown function (DUF812)	-	-
T459_26790	1454.891576	385.9245383	569.0109526	110.1382909	124.9510347	127.7272309	803.2756888	120.9388522	2.730925672	5.03E-07	6.54E-05	T459_26790	11	2568490	2570916	+	1983	protein_coding	putative serine/threonine-protein kinase && sp|Q9C6K9|LRL11_ARATH LEAF RUST 10 DISEASE-RESISTANCE LOCUS RECEPTOR-LIKE PROTEIN KINASE-like 1.1 OS=Arabidopsis thaliana OX=3702 GN=LRK10L-1.1 PE=2 SV=1 && PF14380:Wall-associated receptor kinase C-terminal|PF00069:Protein kinase domain	-	-
novel.4462	3651.698927	665.6687803	619.7812901	257.2830476	255.0230134	231.9257613	1645.716333	248.0772741	2.729563297	0.000119063	0.004874619	-	7	246956474	246958702	-	898	-	- && - && -	-	-
T459_23132	1512.77153	275.6603845	288.3371999	114.5438226	94.22537042	104.1985304	692.2563714	104.3225745	2.729312928	0.000102083	0.004347373	T459_23132	9	56695247	56698238	+	975	protein_coding	Transcription factor MYB1 [Source:Projected from Arabidopsis thaliana (AT3G09230) UniProtKB/Swiss-Prot;Acc:Q42575] && sp|Q42575|MYB1_ARATH Transcription factor MYB1 OS=Arabidopsis thaliana OX=3702 GN=MYB1 PE=2 SV=1 && PF00249:Myb-like DNA-binding domain	MYB-related	MYB->MYB-related
T459_31094	448.5696449	64.32075638	120.699293	36.12535943	17.41120975	42.01553646	211.1965647	31.85070188	2.724526541	0.00038365	0.012010319	T459_31094	12	239730720	239742149	-	942	protein_coding	Catalase && sp|Q9M5L6|CATA_CAPAN Catalase OS=Capsicum annuum OX=4072 GN=CAT PE=2 SV=1 && PF00199:Catalase	-	-
T459_06999	297.2924919	250.1362748	63.22343918	31.71982779	38.91917474	21.84807896	203.5507353	30.82902716	2.724052755	1.73E-05	0.001123136	T459_06999	2	166476797	166477357	+	561	protein_coding	putative calcium-binding protein CML30 && sp|Q93Z27|CML46_ARATH Probable calcium-binding protein CML46 OS=Arabidopsis thaliana OX=3702 GN=CML46 PE=1 SV=1 && PF13499:EF-hand domain pair	-	-
T459_05093	2536.194356	333.8553545	517.2826842	179.7456908	145.4348109	188.2296034	1129.110798	171.1367017	2.721344235	0.00023225	0.0081713	T459_05093	2	129642942	129649910	-	510	protein_coding	hypothetical protein && sp|Q9P7W0|OPA3_SCHPO OPA3-like protein OS=Schizosaccharomyces pombe (strain 972 / ATCC 24843) OX=284812 GN=SPBC1703.11 PE=3 SV=1 && PF07047:Optic atrophy 3 protein (OPA3)	-	-
T459_16228	30604.02577	4205.35231	9602.299308	2160.472715	2399.674379	2204.135043	14803.89246	2254.760712	2.71489918	5.74E-05	0.002793975	T459_16228	6	37613832	37618404	-	1485	protein_coding	Protein disulfide-isomerase && sp|Q9XF61|PDI_DATGL Protein disulfide-isomerase OS=Datisca glomerata OX=34297 GN=PDI PE=2 SV=1 && PF00085:Thioredoxin|PF13848:Thioredoxin-like domain	-	-
T459_31796	1249.680829	183.7735896	311.3275414	80.1806758	83.98348233	101.6775982	581.5939866	88.61391879	2.71334478	0.000120683	0.004926127	T459_31796	PGAv.1.6.scaffold322	2203141	2204253	-	1113	protein_coding	UPF0496 protein 1 && sp|Q9SYZ7|U496A_ARATH UPF0496 protein At4g34320 OS=Arabidopsis thaliana OX=3702 GN=At4g34320 PE=2 SV=1 && PF05055:Protein of unknown function (DUF677)	-	-
T459_10777	107.8671873	63.29979199	50.77033752	14.09770124	11.2660769	8.403107293	73.97910562	11.25562848	2.712629563	4.12E-07	5.56E-05	T459_10777	3	278058285	278061518	-	1389	protein_coding	Protein SAR DEFICIENT 1 && sp|Q9C9T2|SARD1_ARATH Protein SAR DEFICIENT 1 OS=Arabidopsis thaliana OX=3702 GN=SARD1 PE=1 SV=1 && PF07887:Calmodulin binding protein-like	-	-
T459_18467	21131.44509	4856.727589	7347.329977	1972.797067	1493.267283	1622.640018	11111.83422	1696.23479	2.711615901	2.48E-06	0.000244947	T459_18467	6	240244008	240245727	+	378	protein_coding	60S ribosomal protein L23 && sp|P49690|RL23_ARATH 60S ribosomal protein L23 OS=Arabidopsis thaliana OX=3702 GN=RPL23A PE=2 SV=3 && PF00238:Ribosomal protein L14p/L23e	-	-
T459_26862	14095.0843	2076.641563	2531.81136	958.6436843	961.7132916	947.8705026	6234.512406	956.0758262	2.704993743	0.000198609	0.007246581	T459_26862	11	3959341	3962393	+	2667	protein_coding	hypothetical protein && sp|Q71BH1|TM2S_SOLLC ToMV susceptible protein tm-2 OS=Solanum lycopersicum OX=4081 GN=tm-2 PE=1 SV=1 && PF18052:Rx N-terminal domain|PF00931:NB-ARC domain	-	-
T459_13512	9.208174529	36.75471793	40.23309766	3.52442531	2.048377618	7.562796564	28.73199671	4.378533164	2.704267809	0.001972158	0.039197011	T459_13512	4	239485409	239487173	-	1593	protein_coding	putative inorganic phosphate transporter 1-9 && sp|Q9S735|PHT19_ARATH Probable inorganic phosphate transporter 1-9 OS=Arabidopsis thaliana OX=3702 GN=PHT1-9 PE=2 SV=1 && PF00083:Sugar (and other) transporter	-	-
novel.1343	1707.458648	488.020977	308.4537487	114.5438226	144.4106221	126.8869201	834.644458	128.6137883	2.697668575	3.30E-05	0.001831407	-	11	131271322	131274258	-	1608	-	- && - && -	-	-
T459_33368	72.34994273	102.0964387	39.27516676	6.167744292	20.48377618	6.722485834	71.24051606	11.12466877	2.694346192	7.29E-05	0.003347364	T459_33368	PGAv.1.6.scaffold1155	516592	518226	+	543	protein_coding	Chaperone protein dnaJ 20, chloroplastic && sp|Q9SDN0|DNJ20_ARATH Chaperone protein dnaJ 20, chloroplastic OS=Arabidopsis thaliana OX=3702 GN=ATJ20 PE=1 SV=2 && PF00226:DnaJ domain	-	-
T459_05804	19204.30571	2981.21601	3914.105644	1230.905539	1324.27613	1478.946884	8699.875787	1344.709518	2.693628981	0.000130202	0.005213242	T459_05804	2	146035636	146039501	-	1752	protein_coding	Protein AUXIN SIGNALING F-BOX 3 && sp|Q570C0|TIR1_ARATH Protein TRANSPORT INHIBITOR RESPONSE 1 OS=Arabidopsis thaliana OX=3702 GN=TIR1 PE=1 SV=2 && PF18791:Transport inhibitor response 1 protein domain|PF18511:F-box	-	-
T459_15438	3086.053921	472.7065111	709.8267944	205.2977743	214.0554611	240.3288686	1422.862409	219.8940347	2.693499353	0.000109674	0.004551707	T459_15438	5	235083833	235085926	-	609	protein_coding	GATA transcription factor 23 && sp|Q8LG10|GAT15_ARATH GATA transcription factor 15 OS=Arabidopsis thaliana OX=3702 GN=GATA15 PE=2 SV=2 && PF00320:GATA zinc finger	C2C2-GATA	C2C2->C2C2-GATA
T459_04404	22695.51931	4095.088156	1431.14876	1273.198643	1766.725695	1325.17002	9407.252074	1455.031453	2.69269238	0.001709407	0.03513357	T459_04404	2	57764703	57767401	-	1392	protein_coding	5'-adenylylsulfate reductase 1, chloroplastic && sp|P92980|APR3_ARATH 5'-adenylylsulfate reductase 3, chloroplastic OS=Arabidopsis thaliana OX=3702 GN=APR3 PE=2 SV=2 && PF01507:Phosphoadenosine phosphosulfate reductase family|PF00085:Thioredoxin	-	-
T459_04995	2063.946548	643.2075638	571.8847453	91.63505806	241.7085589	173.944321	1093.012952	169.0959793	2.692535993	1.82E-05	0.001166596	T459_04995	2	123443843	123445411	-	1569	protein_coding	hypothetical protein && sp|Q9FLD5|ASD_ARATH AAA-ATPase ASD, mitochondrial OS=Arabidopsis thaliana OX=3702 GN=AATP1 PE=1 SV=1 && PF00004:ATPase family associated with various cellular activities (AAA)|PF14363:Domain associated at C-terminal with AAA	-	-
T459_01478	2419.118994	225.6331295	340.0654683	147.1447567	171.0395311	143.6931347	994.9391973	153.9591408	2.691722027	0.001247331	0.027946568	T459_01478	1	60212981	60221223	+	909	protein_coding	hypothetical protein && sp|Q5EAR5|TRPT1_DANRE tRNA 2'-phosphotransferase 1 OS=Danio rerio OX=7955 GN=trpt1 PE=2 SV=2 && PF01885:RNA 2'-phosphotransferase, Tpt1 / KptA family	-	-
T459_18147	498.5568781	122.5157264	68.97102456	30.83872146	52.23362926	24.36901115	230.014543	35.81378729	2.683598342	0.000491695	0.0145098	T459_18147	6	235196321	235200489	+	861	protein_coding	Tetraspanin-3 && sp|Q9LSS4|TET4_ARATH Tetraspanin-4 OS=Arabidopsis thaliana OX=3702 GN=TET4 PE=3 SV=1 && PF00335:Tetraspanin family	-	-
T459_25620	359.1188066	191.9413047	295.0427162	39.64978474	56.33038449	36.13336136	282.0342758	44.03784353	2.681970641	2.04E-11	1.27E-08	T459_25620	10	173063195	173068809	-	1476	protein_coding	Ammonium transporter 2 member 2 && sp|Q9M6N7|AMT2_ARATH Ammonium transporter 2 OS=Arabidopsis thaliana OX=3702 GN=AMT2 PE=1 SV=2 && PF00909:Ammonium Transporter Family	-	-
novel.4604	635.3640425	57.17400567	100.5827441	29.07650881	54.28200687	40.33491501	264.3735974	41.23114356	2.680193365	0.00193209	0.038692703	-	8	92318683	92351096	-	879	-	- && - && -	-	-
T459_32861	2983.448547	712.6331421	917.697799	229.9687515	279.6035448	212.5986145	1537.926496	240.7236369	2.675375082	5.60E-06	0.000478951	T459_32861	PGAv.1.6.scaffold993	635755	637699	-	1842	protein_coding	Leucine-rich repeat receptor-like serine/threonine/tyrosine-protein kinase SOBIR1 && sp|Q9SKB2|SBIR1_ARATH Leucine-rich repeat receptor-like serine/threonine/tyrosine-protein kinase SOBIR1 OS=Arabidopsis thaliana OX=3702 GN=SOBIR1 PE=1 SV=1 && PF00069:Protein kinase domain|PF12799:Leucine Rich repeats (2 copies)	-	-
novel.4781	1303.614423	186.8364828	229.9034152	94.27837704	79.8867271	94.95511241	573.4514402	89.70673885	2.675281942	0.000365096	0.011638695	-	9	207658687	207659715	+	1029	-	- && - && -	-	-
T459_03880	67.08812871	517.6289442	174.3434232	67.84518722	26.62890903	24.36901115	253.0201654	39.61436913	2.67518357	0.000683036	0.018295023	T459_03880	1	305108450	305114345	+	1650	protein_coding	Protein NRT1/ PTR FAMILY 6.3 && sp|Q05085|PTR7_ARATH Protein NRT1/ PTR FAMILY 6.3 OS=Arabidopsis thaliana OX=3702 GN=NPF6.3 PE=1 SV=1 && PF00854:POT family	-	-
T459_21930	2555.926158	501.293514	500.039928	170.0535212	202.7893842	185.7086712	1185.7532	186.1838589	2.670639481	8.89E-05	0.003917063	T459_21930	8	133270775	133272071	+	1215	protein_coding	hypothetical protein && sp|Q9LYE4|FLZ10_ARATH FCS-Like Zinc finger 10 OS=Arabidopsis thaliana OX=3702 GN=FLZ10 PE=1 SV=1 && PF04570:zinc-finger of the FCS-type, C2-C2	-	-
T459_33090	1602.222368	218.4863788	274.9261673	124.2359922	94.22537042	110.9210163	698.5449714	109.7941263	2.668634333	0.000450338	0.01358034	T459_33090	PGAv.1.6.scaffold1076	567933	569805	+	570	protein_coding	hypothetical protein && - && -	-	-
T459_16794	5598.570113	1100.599609	1357.388081	426.4554625	408.6513348	431.9197149	2685.519268	422.3421707	2.668481926	3.47E-05	0.001897766	T459_16794	6	175689395	175700431	-	804	protein_coding	hypothetical protein && sp|Q8VZK0|MIEL1_ARATH E3 ubiquitin-protein ligase MIEL1 OS=Arabidopsis thaliana OX=3702 GN=MIEL1 PE=1 SV=1 && PF05495:CHY zinc finger|PF14599:Zinc-ribbon	-	-
T459_00837	345.9642716	55.13207689	69.92895545	9.692169602	40.96755236	23.52870042	157.0084346	24.72947413	2.667657922	0.001614857	0.033540139	T459_00837	1	19481376	19483097	+	1005	protein_coding	NAC domain-containing protein 45 && sp|O49697|NAC71_ARATH NAC domain-containing protein 71 OS=Arabidopsis thaliana OX=3702 GN=NAC071 PE=2 SV=1 && PF02365:No apical meristem (NAM) protein	NAC	NAC
T459_26405	2959.770384	401.2390041	507.7033752	226.4443262	154.6525102	230.2451398	1289.570921	203.7806587	2.661197532	0.00047292	0.014077617	T459_26405	10	228386374	228387297	+	924	protein_coding	hypothetical protein && - && PF09588:YqaJ-like viral recombinase domain	-	-
T459_28743	28.93997709	18.37735896	23.94827242	3.52442531	7.169321663	0.840310729	23.75520282	3.844685901	2.658029054	0.001175692	0.026871402	T459_28743	11	262288292	262297894	+	1506	protein_coding	hypothetical protein && sp|Q9ZUV1|HIP1_ARATH Heavy metal-associated isoprenylated plant protein 1 OS=Arabidopsis thaliana OX=3702 GN=HIPP01 PE=2 SV=1 && PF00403:Heavy-metal-associated domain	-	-
T459_15996	1670.62595	403.2809328	371.6771879	109.2571846	135.1929228	142.852824	815.1946903	129.1009771	2.657976661	3.20E-05	0.001789826	T459_15996	6	11029080	11035416	-	765	protein_coding	hypothetical protein && - && -	-	-
T459_05896	2671.686067	475.7694043	637.9819772	193.843392	213.0312723	195.7923999	1261.812483	200.8890214	2.65066462	7.08E-05	0.003282645	T459_05896	2	148432043	148440773	-	1134	protein_coding	Deoxyhypusine synthase && sp|Q9AXR0|DHYS_SOLLC Deoxyhypusine synthase OS=Solanum lycopersicum OX=4081 GN=DHS PE=2 SV=1 && PF01916:Deoxyhypusine synthase	-	-
T459_18051	7157.382516	826.9811534	1209.866722	514.5660952	469.0784745	481.4980479	3064.743464	488.3808725	2.649513533	0.000607348	0.016864106	T459_18051	6	233164983	233173695	-	1122	protein_coding	mRNA-decapping enzyme-like protein && sp|Q9SJF3|DCP1_ARATH mRNA-decapping enzyme-like protein OS=Arabidopsis thaliana OX=3702 GN=At1g08370 PE=1 SV=2 && PF06058:Dcp1-like decapping family	-	-
T459_07382	1293.090795	220.5283076	152.3110126	86.34842009	66.57227258	112.6016377	555.3100382	88.50744347	2.648032034	0.000874745	0.021742634	T459_07382	3	4509452	4510955	+	1296	protein_coding	hypothetical protein && sp|F4JTS8|NOV_ARATH Protein NO VEIN OS=Arabidopsis thaliana OX=3702 GN=NOV PE=1 SV=1 && PF13020:Domain of unknown function (DUF3883)	-	-
T459_02736	802.4266375	191.9413047	146.5634272	46.69863536	85.00767114	51.25895449	380.3104565	60.98842033	2.640612479	0.000181624	0.00675626	T459_02736	1	209997546	209999990	-	993	protein_coding	hypothetical protein && sp|O22900|WRK23_ARATH WRKY transcription factor 23 OS=Arabidopsis thaliana OX=3702 GN=WRKY23 PE=2 SV=1 && PF03106:WRKY DNA -binding domain	WRKY	WRKY
T459_15821	2511.200739	254.2201323	582.4219852	198.2489237	174.1120975	164.7009029	1115.947619	179.0206414	2.639653215	0.000554606	0.015918369	T459_15821	6	3909092	3914409	+	879	protein_coding	Protein FLUORESCENT IN BLUE LIGHT, chloroplastic && sp|Q940U6|FLU_ARATH Protein FLUORESCENT IN BLUE LIGHT, chloroplastic OS=Arabidopsis thaliana OX=3702 GN=FLU PE=1 SV=1 && PF13424:Tetratricopeptide repeat	-	-
T459_00951	4519.89824	333.8553545	661.9302496	333.0581918	285.7486777	266.3785012	1838.561281	295.0617902	2.639248547	0.002095983	0.040851445	T459_00951	1	24404700	24417642	-	1218	protein_coding	hypothetical protein && sp|Q9LVJ0|UVB31_ARATH UV-B-induced protein At3g17800, chloroplastic OS=Arabidopsis thaliana OX=3702 GN=At3g17800 PE=2 SV=1 && PF05542:Protein of unknown function (DUF760)	-	-
novel.3719	2832.171394	400.2180397	361.139948	156.8369263	210.9828946	209.2373716	1197.843127	192.3523975	2.638268758	0.000857725	0.021555374	-	6	210296056	210314522	+	4221	-	- && - && -	-	-
T459_02939	6665.402905	1505.922471	1264.468784	532.1882218	527.4572366	460.4902797	3145.26472	506.7119127	2.633789977	6.69E-05	0.003158274	T459_02939	1	233901186	233910790	+	1449	protein_coding	Sucrose nonfermenting 4-like protein && sp|Q944A6|SNF4_ARATH Sucrose nonfermenting 4-like protein OS=Arabidopsis thaliana OX=3702 GN=SNF4 PE=1 SV=1 && PF16561:Glycogen recognition site of AMP-activated protein kinase|PF00571:CBS domain	-	-
T459_02210	4029.234083	659.542994	784.5454043	274.0240678	270.3858456	337.8049132	1824.440827	294.0716089	2.632844503	0.000199601	0.007266381	T459_02210	1	162552167	162567523	-	921	protein_coding	hypothetical protein && - && PF12579:Protein of unknown function (DUF3755)	-	-
novel.3133	8927.982932	1771.373211	1945.557651	696.955105	657.5292154	684.8532444	4214.971265	679.7791883	2.63223595	6.08E-05	0.002911762	-	4	201872184	201877895	-	1531	-	- && - && -	-	-
T459_15965	12296.85936	1419.140498	1854.554216	852.0298187	926.8908721	734.4315774	5190.18469	837.7840894	2.631064042	0.00084395	0.021327128	T459_15965	6	10358940	10364761	-	981	protein_coding	26S protease regulatory subunit 6B-like protein && sp|P85200|PRS6B_HELAN 26S proteasome regulatory subunit 6B homolog OS=Helianthus annuus OX=4232 PE=1 SV=1 && PF00004:ATPase family associated with various cellular activities (AAA)|PF17862:AAA+ lid domain|PF16450:Proteasomal ATPase OB C-terminal domain	-	-
T459_07165	8776.705779	1262.932947	1325.776361	661.7108519	556.1345233	619.3090075	3788.471696	612.3847942	2.628942586	0.000508213	0.014900468	T459_07165	2	168783905	168788674	+	372	protein_coding	Nuclear transport factor 2 && sp|Q9C7F5|NTF2B_ARATH Nuclear transport factor 2B OS=Arabidopsis thaliana OX=3702 GN=NTF2B PE=1 SV=1 && PF02136:Nuclear transport factor 2 (NTF2) domain	-	-
T459_04878	121.0217224	55.13207689	45.98068304	4.405531637	22.5321538	9.243418022	74.04482744	12.06036782	2.62714258	0.000311334	0.01028987	T459_04878	2	115643894	115645256	-	1125	protein_coding	Cytochrome 71D6 && sp|P93531|C71D7_SOLCH Cytochrome P450 71D7 OS=Solanum chacoense OX=4108 GN=CYP71D7 PE=3 SV=1 && PF00067:Cytochrome P450	-	-
T459_04448	7348.123274	848.4214055	1394.747386	465.2241409	570.4731666	520.1523414	3197.097355	518.6165496	2.623898069	0.000560062	0.016041181	T459_04448	2	66646866	66651112	+	315	protein_coding	Activated RNA polymerase II transcriptional coactivator p15 && sp|O65154|KIWI_ARATH RNA polymerase II transcriptional coactivator KIWI OS=Arabidopsis thaliana OX=3702 GN=KIWI PE=1 SV=1 && PF02229:Transcriptional Coactivator p15 (PC4)	Coactivator p15	Coactivator p15
novel.151	3350.460075	639.1237062	903.3288355	289.8839817	241.7085589	262.1769475	1630.970872	264.5898294	2.623484945	4.15E-05	0.002177717	-	1	107689063	107692089	+	1743	-	- && - && -	-	-
T459_05631	3970.038675	642.1865994	505.7875134	185.0323288	380.9982369	264.6978797	1706.004263	276.9094818	2.623070516	0.000924193	0.022671926	T459_05631	2	142694205	142695828	+	744	protein_coding	Stem-specific protein TSJT1 && sp|P24805|TSJT1_TOBAC Stem-specific protein TSJT1 OS=Nicotiana tabacum OX=4097 GN=TSJT1 PE=2 SV=1 && PF12481:Aluminium induced protein	-	-
T459_24115	15744.66299	2619.794617	3244.511947	1028.251084	1269.994123	1215.089315	7202.989851	1171.111507	2.620651465	0.000155603	0.005992782	T459_24115	9	259434886	259435893	+	1008	protein_coding	hypothetical protein && - && PF07800:Protein of unknown function (DUF1644)	-	-
T459_23049	206.5262001	39.81761109	29.6958578	15.85991389	16.38702094	12.60466094	92.01322301	14.95053193	2.618189579	0.001284348	0.028608801	T459_23049	9	46373904	46374212	-	309	protein_coding	hypothetical protein && - && -	-	-
T459_32055	19551.58543	6767.972921	7775.525088	2037.998935	1786.185283	1734.401345	11365.02781	1852.861855	2.616708411	4.68E-08	8.50E-06	T459_32055	PGAv.1.6.scaffold523	1676642	1680446	+	2349	protein_coding	Beta-D-xylosidase 4 && sp|A5JTQ3|XYL2_MEDSV Beta-xylosidase/alpha-L-arabinofuranosidase 2 OS=Medicago sativa subsp. varia OX=36902 GN=Xyl2 PE=2 SV=1 && PF01915:Glycosyl hydrolase family 3 C-terminal domain|PF00933:Glycosyl hydrolase family 3 N terminal domain|PF14310:Fibronectin type III-like domain	-	-
T459_13818	61.82631469	19.39832335	33.52758138	8.811063275	2.048377618	7.562796564	38.25073981	6.140745819	2.616220723	0.000666752	0.018000336	T459_13818	5	6143818	6147318	+	3336	protein_coding	hypothetical protein && sp|Q1MX30|XA21_ORYSI Receptor kinase-like protein Xa21 OS=Oryza sativa subsp. indica OX=39946 GN=XA21 PE=1 SV=1 && PF00069:Protein kinase domain|PF08263:Leucine rich repeat N-terminal domain|PF13855:Leucine rich repeat	-	-
T459_17972	174.955316	101.0754743	162.8482524	29.95761513	20.48377618	21.00776823	146.2930143	23.81638652	2.615275327	4.24E-10	1.54E-07	T459_17972	6	231343051	231343503	-	453	protein_coding	putative calcium-binding protein CML28 && sp|Q9SU00|CML2_ARATH Calmodulin-like protein 2 OS=Arabidopsis thaliana OX=3702 GN=CML2 PE=2 SV=1 && PF13499:EF-hand domain pair	-	-
T459_25710	8345.23703	1759.121639	2867.087174	789.4712694	538.7233135	789.8920855	4323.815281	706.0288895	2.614276031	1.42E-05	0.000983206	T459_25710	10	185471365	185471960	+	411	protein_coding	40S ribosomal protein S23 && sp|P46297|RS23_FRAAN 40S ribosomal protein S23 OS=Fragaria ananassa OX=3747 GN=RPS23 PE=2 SV=1 && PF00164:Ribosomal protein S12/S23	-	-
T459_08111	7324.445111	1003.607992	1426.359105	599.1523027	540.7716911	454.6081046	3251.470736	531.5106995	2.612782208	0.000365632	0.011638695	T459_08111	3	27291348	27301433	-	954	protein_coding	Nicotinamide adenine dinucleotide transporter 1, chloroplastic && sp|O22261|NDT1_ARATH Nicotinamide adenine dinucleotide transporter 1, chloroplastic OS=Arabidopsis thaliana OX=3702 GN=NDT1 PE=1 SV=2 && PF00153:Mitochondrial carrier protein	-	-
T459_00352	6649.617463	534.9853387	1027.859852	527.7826902	339.0064958	476.4561835	2737.487551	447.7484565	2.611850958	0.001995858	0.039607764	T459_00352	1	6645066	6646718	-	1653	protein_coding	DEAD-box ATP-dependent RNA helicase 47A && sp|Q8W4E1|RH47_ARATH DEAD-box ATP-dependent RNA helicase 47, mitochondrial OS=Arabidopsis thaliana OX=3702 GN=RH47 PE=1 SV=2 && PF00270:DEAD/DEAH box helicase|PF00271:Helicase conserved C-terminal domain	-	-
T459_10705	4736.948068	800.4360793	1188.792243	359.4913816	376.9014817	363.8545458	2242.058797	366.7491364	2.611731629	8.68E-05	0.00384257	T459_10705	3	277078651	277082601	+	1023	protein_coding	Geranylgeranyl transferase type-2 subunit beta && sp|Q84J75|PG2B1_ARATH Geranylgeranyl transferase type-2 subunit beta 1 OS=Arabidopsis thaliana OX=3702 GN=RGTB1 PE=1 SV=1 && PF00432:Prenyltransferase and squalene oxidase repeat	-	-
T459_01250	734.0230553	1367.071314	1086.293637	163.8857769	216.1038387	142.852824	1062.462669	174.2808132	2.609561044	6.31E-13	4.65E-10	T459_01250	1	49975814	49978203	-	1344	protein_coding	hypothetical protein && sp|Q8S9J6|ASPA_ARATH Aspartyl protease family protein At5g10770 OS=Arabidopsis thaliana OX=3702 GN=At5g10770 PE=2 SV=1 && PF00026:Eukaryotic aspartyl protease	-	-
T459_22909	355.1724461	57.17400567	48.85447573	21.14655186	37.89498593	16.80621459	153.7336425	25.28258413	2.604585299	0.001923465	0.03862085	T459_22909	9	28614923	28615567	+	645	protein_coding	hypothetical protein && - && -	-	-
T459_29385	4238.39119	708.5492845	871.7171159	291.6461944	350.2725727	315.9568342	1939.55253	319.2918671	2.602559782	0.000181401	0.00675626	T459_29385	12	8881268	8890683	-	621	protein_coding	DNA-directed RNA polymerases II and IV subunit 5A && sp|O81098|RPB5A_ARATH DNA-directed RNA polymerases II and IV subunit 5A OS=Arabidopsis thaliana OX=3702 GN=NRPB5A PE=1 SV=1 && PF01191:RNA polymerase Rpb5, C-terminal domain|PF03871:RNA polymerase Rpb5, N-terminal domain	-	-
T459_32431	490.664157	70.4465427	85.2558498	37.00646575	40.96755236	28.5705648	215.4555165	35.51486097	2.599637546	0.000880236	0.021859198	T459_32431	PGAv.1.6.scaffold798	751190	752387	+	195	protein_coding	hypothetical protein && sp|Q0VBY0|CMC4_BOVIN Cx9C motif-containing protein 4 OS=Bos taurus OX=9913 GN=CMC4 PE=3 SV=1 && -	-	-
T459_08520	32.8863376	59.21593444	13.41103255	5.286637965	7.169321663	5.041864376	35.17110153	5.832608001	2.597845022	0.000669934	0.018050494	T459_08520	3	55661830	55662204	+	375	protein_coding	hypothetical protein && sp|Q9FFF6|JOX2_ARATH Jasmonate-induced oxygenase 2 OS=Arabidopsis thaliana OX=3702 GN=JOX2 PE=1 SV=1 && PF14226:non-haem dioxygenase in morphine synthesis N-terminal	-	-
T459_04447	132.8608039	360.4004286	177.2172159	13.21659491	63.49970616	34.4527399	223.4928161	37.05634699	2.59736154	8.61E-05	0.003822889	T459_04447	2	66489544	66503357	-	759	protein_coding	putative NAC domain-containing protein 94 && sp|I1LPE9|NAC6_SOYBN NAC domain-containing protein 6 OS=Glycine max OX=3847 GN=NAC6 PE=2 SV=1 && PF02365:No apical meristem (NAM) protein	NAC	NAC
T459_09522	131.5453504	16.33543019	36.40137407	7.04885062	13.31445452	10.08372875	61.42738489	10.1490113	2.595429702	0.002127665	0.041233145	T459_09522	3	242195865	242199448	+	2466	protein_coding	G-type lectin S-receptor-like serine/threonine-protein kinase && sp|Q9FLV4|Y5248_ARATH G-type lectin S-receptor-like serine/threonine-protein kinase At5g24080 OS=Arabidopsis thaliana OX=3702 GN=At5g24080 PE=2 SV=1 && PF00069:Protein kinase domain|PF01453:D-mannose binding lectin|PF00954:S-locus glycoprotein domain	-	-
novel.5179	149.9616995	72.48847147	116.8675694	6.167744292	31.74985308	18.48683604	113.1059134	18.8014778	2.595332176	5.05E-05	0.002540869	-	PGAv.1.6.scaffold1289	583695	589876	+	1844	-	- && sp|P10978|POLX_TOBAC Retrovirus-related Pol polyprotein from transposon TNT 1-94 OS=Nicotiana tabacum OX=4097 PE=2 SV=1 && -	-	-
T459_32031	99.97446631	35.73375354	42.14895945	13.21659491	4.096755236	11.76435021	59.28572644	9.692566786	2.5952808	0.000167186	0.006349111	T459_32031	PGAv.1.6.scaffold523	1307401	1312308	-	1173	protein_coding	hypothetical protein && sp|Q8W4F0|DAR1_ARATH Protein DA1-related 1 OS=Arabidopsis thaliana OX=3702 GN=DAR1 PE=1 SV=3 && PF12315:Protein DA1	-	-
T459_20546	544.5977507	80.65618657	77.59240263	32.60093412	50.18525164	33.61242917	234.2821133	38.79953831	2.593423673	0.001286331	0.028608801	T459_20546	7	239951814	239953037	-	1224	protein_coding	hypothetical protein && sp|Q9SFC7|FB135_ARATH F-box protein At3g07870 OS=Arabidopsis thaliana OX=3702 GN=At3g07870 PE=2 SV=1 && PF00646:F-box domain	-	-
T459_24230	281.5070499	36.75471793	46.93861394	23.78987084	21.50796499	15.12559313	121.7334606	20.14114299	2.592920847	0.001821965	0.037046619	T459_24230	9	263391909	263393720	+	1563	protein_coding	hypothetical protein && - && -	-	-
T459_33239	386.7433302	118.4318689	87.17171159	28.19540248	38.91917474	31.09149698	197.4489702	32.73535807	2.591225521	5.40E-05	0.002677782	T459_33239	PGAv.1.6.scaffold1110	66833	68981	-	1749	protein_coding	hypothetical protein && sp|Q6L439|R1A4_SOLDE Putative late blight resistance protein homolog R1A-4 OS=Solanum demissum OX=50514 GN=R1A-4 PE=5 SV=2 && PF00931:NB-ARC domain	-	-
T459_20147	1137.867281	276.6813489	288.3371999	97.80280235	98.32212566	86.55200512	567.6286099	94.22564438	2.589909898	2.88E-05	0.001646994	T459_20147	7	223228211	223236250	-	1164	protein_coding	hypothetical protein && - && PF03942:DTW domain	-	-
T459_14231	1303.614423	446.1614371	317.0751268	95.15948337	123.9268459	125.2062987	688.9503288	114.7642093	2.584993593	8.78E-06	0.000674592	T459_14231	5	27311924	27314491	+	2568	protein_coding	hypothetical protein && sp|Q9M667|RPP13_ARATH Disease resistance protein RPP13 OS=Arabidopsis thaliana OX=3702 GN=RPP13 PE=2 SV=2 && PF00931:NB-ARC domain|PF18052:Rx N-terminal domain	-	-
T459_23976	227.5734562	343.044034	290.2530617	44.9364227	49.16106283	49.57833303	286.9568506	47.89193952	2.584850373	2.96E-16	4.75E-13	T459_23976	9	248843889	248849123	-	573	protein_coding	hypothetical protein && - && PF06749:Protein of unknown function (DUF1218)	-	-
T459_31542	438.0460169	130.6834415	66.09723187	23.78987084	50.18525164	31.93180771	211.6088968	35.30231006	2.583594196	0.000447291	0.013536389	T459_31542	12	250377880	250378542	-	663	protein_coding	hypothetical protein && sp|O49859|C82A4_SOYBN Cytochrome P450 82A4 OS=Glycine max OX=3847 GN=CYP82A4 PE=2 SV=1 && -	-	-
novel.4356	78.92721025	50.02725496	15.32689435	6.167744292	11.2660769	6.722485834	48.09378652	8.052102342	2.580347437	0.000634895	0.017399246	-	7	144417090	144422148	-	920	-	- && sp|O24160|TGA21_TOBAC TGACG-sequence-specific DNA-binding protein TGA-2.1 OS=Nicotiana tabacum OX=4097 GN=TGA21 PE=1 SV=1 && PF14144:Seed dormancy control	-	-
T459_30884	71.03448922	136.8092278	192.5441102	20.26544553	22.5321538	24.36901115	133.4626091	22.38887016	2.57892229	2.22E-07	3.25E-05	T459_30884	12	230094610	230099430	-	855	protein_coding	hypothetical protein && sp|Q96GN5|CDA7L_HUMAN Cell division cycle-associated 7-like protein OS=Homo sapiens OX=9606 GN=CDCA7L PE=1 SV=2 && PF10497:Zinc-finger domain of monoamine-oxidase A repressor R1	-	-
T459_01462	2788.761429	493.1257989	796.998506	256.4019413	231.4666708	194.9520892	1359.628578	227.6069004	2.578258295	7.29E-05	0.003347364	T459_01462	1	59982443	59987926	+	2124	protein_coding	ATP-dependent DNA helicase 2 subunit KU80 && sp|Q9FQ09|KU80_ARATH ATP-dependent DNA helicase 2 subunit KU80 OS=Arabidopsis thaliana OX=3702 GN=KU80 PE=1 SV=1 && PF08785:Ku C terminal domain like|PF03731:Ku70/Ku80 N-terminal alpha/beta domain|PF02735:Ku70/Ku80 beta-barrel domain|PF03730:Ku70/Ku80 C-terminal arm	-	-
T459_25244	5599.885567	828.0021178	1039.355023	407.0711233	400.4578243	447.045308	2489.080903	418.1914185	2.573139709	0.000387524	0.012089316	T459_25244	10	75803198	75820429	+	933	protein_coding	hypothetical protein && sp|Q28G05|SYF2_XENTR Pre-mRNA-splicing factor syf2 OS=Xenopus tropicalis OX=8364 GN=syf2 PE=2 SV=1 && PF08231:SYF2 splicing factor	-	-
T459_24817	589.3231698	316.4989599	136.0261873	62.55854925	76.81416067	36.13336136	347.2827724	58.50202376	2.57007618	2.26E-05	0.001357693	T459_24817	10	6862627	6868013	+	1554	protein_coding	Secologanin synthase && sp|H2DH21|C7A29_PANGI Cytochrome P450 CYP72A219 OS=Panax ginseng OX=4054 PE=2 SV=1 && PF00067:Cytochrome P450	-	-
novel.5489	109.1826408	33.69182477	17.24275614	9.692169602	6.145132854	10.92403948	53.37240725	8.920447312	2.568003695	0.001512811	0.032060294	-	PGAv.1.6.scaffold523	1170550	1175812	+	1320	-	- && sp|Q7XJE6|MCA1_ARATH Metacaspase-1 OS=Arabidopsis thaliana OX=3702 GN=AMC1 PE=1 SV=1 && -	-	-
novel.2886	1227.318119	154.1656224	211.7027282	92.51616439	96.27374804	80.66983001	531.0621566	89.81991415	2.563047031	0.000917791	0.022606514	-	4	142985123	142993002	+	1338	-	- && - && -	-	-
T459_09655	1249.680829	455.3501166	232.7772079	111.0193973	129.0477899	88.23262658	645.9360511	109.4332713	2.561013363	4.60E-05	0.002360042	T459_09655	3	249225789	249228221	-	324	protein_coding	Protein yippee-like && sp|Q2V3E2|YIPL5_ARATH Protein yippee-like At4g27740 OS=Arabidopsis thaliana OX=3702 GN=At4g27740 PE=3 SV=1 && PF03226:Yippee zinc-binding/DNA-binding /Mis18, centromere assembly	-	-
novel.4552	1283.88262	214.4025213	120.699293	77.53735682	119.8300906	77.3085871	539.6614781	91.55867819	2.558987703	0.002050882	0.040405643	-	8	135365051	135372309	+	1016	-	- && - && -	-	-
T459_03231	961.5965115	356.316571	289.2951308	90.75395173	124.9510347	57.14112959	535.7360711	90.94870534	2.558877322	1.03E-05	0.000770487	T459_03231	1	252369222	252369794	-	573	protein_coding	hypothetical protein && - && PF03208:PRA1 family protein	-	-
novel.3228	968.173779	166.4171951	159.0165288	51.10416699	105.4914473	63.0233047	431.202501	73.20630634	2.558291462	0.000853118	0.021499049	-	5	19085925	19091550	+	4382	-	- && - && -	-	-
T459_32256	13238.72407	2047.033596	1589.207358	1139.270481	831.6413129	894.9309267	5624.98834	955.280907	2.55774346	0.00107391	0.025330703	T459_32256	PGAv.1.6.scaffold606	1377467	1378306	+	840	protein_coding	hypothetical protein && sp|A8FFD1|DNAJ_BACP2 Chaperone protein DnaJ OS=Bacillus pumilus (strain SAFR-032) OX=315750 GN=dnaJ PE=3 SV=1 && PF00226:DnaJ domain	-	-
T459_23882	2774.29144	348.1488559	458.8488995	223.8010072	222.2489715	163.0202815	1193.763065	203.0234201	2.555510025	0.000959988	0.023288246	T459_23882	9	239025804	239028803	+	258	protein_coding	hypothetical protein && sp|Q9LXS6|CISY2_ARATH Citrate synthase 2, peroxisomal OS=Arabidopsis thaliana OX=3702 GN=CSY2 PE=2 SV=1 && -	-	-
T459_21449	3214.968364	927.0356633	1341.103255	308.3872146	264.2407127	360.4933029	1827.702428	311.0404101	2.554306005	8.62E-07	0.000102595	T459_21449	8	58791334	58797112	+	921	protein_coding	Nuclear transcription factor Y subunit A-1 && sp|Q93ZH2|NFYA3_ARATH Nuclear transcription factor Y subunit A-3 OS=Arabidopsis thaliana OX=3702 GN=NFYA3 PE=2 SV=2 && PF02045:CCAAT-binding transcription factor (CBF-B/NF-YA) subunit B	NF-YA	NF-Y->NF-YA
novel.4417	993.1673956	117.4109045	175.3013541	79.29956947	70.66902782	68.9054798	428.6265514	72.9580257	2.553452617	0.001104919	0.02570634	-	7	223112973	223114496	-	1380	-	- && sp|P0C2F6|RNHX1_ARATH Putative ribonuclease H protein At1g65750 OS=Arabidopsis thaliana OX=3702 GN=At1g65750 PE=3 SV=1 && PF13456:Reverse transcriptase-like	-	-
T459_25523	628.786775	94.94968798	116.8675694	29.95761513	61.45132854	52.09926522	280.2013441	47.83606963	2.549507306	0.001022734	0.024419334	T459_25523	10	150683856	150684668	-	813	protein_coding	hypothetical protein && - && PF02536:mTERF	mTERF	mTERF
T459_00046	345.9642716	60.23689883	93.87722787	46.69863536	18.43539856	20.1674575	166.6927994	28.43383047	2.547567325	0.00082708	0.021037314	T459_00046	1	644907	646018	-	726	protein_coding	Oligopeptide transporter 9 && sp|O82485|OPT7_ARATH Oligopeptide transporter 7 OS=Arabidopsis thaliana OX=3702 GN=OPT7 PE=2 SV=1 && PF03169:OPT oligopeptide transporter protein	-	-
T459_00261	6504.917578	848.4214055	1068.09295	452.007546	517.2153485	471.4143191	2807.143978	480.2124046	2.547205682	0.000795398	0.020383557	T459_00261	1	3732344	3744210	+	552	protein_coding	Ubiquitin-conjugating enzyme E2 4 && sp|P42749|UBC5_ARATH Ubiquitin-conjugating enzyme E2 5 OS=Arabidopsis thaliana OX=3702 GN=UBC5 PE=2 SV=2 && PF00179:Ubiquitin-conjugating enzyme	-	-
T459_32568	117.0753619	42.88050425	42.14895945	6.167744292	12.29026571	15.96590386	67.36827519	11.47463795	2.546917895	0.000136544	0.005435231	T459_32568	PGAv.1.6.scaffold869	219244	221261	+	1170	protein_coding	hypothetical protein && - && -	-	-
T459_18064	695.8749037	93.9287236	99.62481325	62.55854925	49.16106283	40.33491501	296.4761468	50.68484236	2.546828267	0.001611692	0.033520982	T459_18064	6	233311906	233318305	+	1545	protein_coding	Transcription factor HBP-1b(c1) && sp|Q93XM6|TGA9_ARATH Transcription factor TGA9 OS=Arabidopsis thaliana OX=3702 GN=TGA9 PE=1 SV=1 && PF07716:Basic region leucine zipper|PF14144:Seed dormancy control	bZIP	bZIP
T459_12886	88.13538477	34.71278916	15.32689435	9.692169602	7.169321663	6.722485834	46.05835609	7.8613257	2.541568246	0.001153509	0.026609766	T459_12886	4	225618797	225642013	+	1077	protein_coding	COP9 signalosome complex subunit 4 && sp|Q8L5U0|CSN4_ARATH COP9 signalosome complex subunit 4 OS=Arabidopsis thaliana OX=3702 GN=CSN4 PE=1 SV=2 && PF01399:PCI domain	-	-
novel.5414	33713.75786	5215.086088	5298.315789	2365.770489	2615.778218	2616.727611	14742.38658	2532.758773	2.541150101	0.000573555	0.016240015	-	PGAv.1.6.scaffold322	442845	453718	+	1708	-	- && sp|Q9LEB3|RBP47_NICPL Polyadenylate-binding protein RBP47 OS=Nicotiana plumbaginifolia OX=4092 GN=RBP47 PE=1 SV=1 && PF00076:RNA recognition motif. (a.k.a. RRM, RBD, or RNP domain)	-	-
T459_22828	631.417682	117.4109045	117.8255003	25.5520835	64.52389496	58.82175105	288.8846956	49.6325765	2.54037603	0.000922974	0.022671926	T459_22828	9	18194468	18198800	+	957	protein_coding	Serine/threonine-protein kinase PBS1 && sp|Q0WRY5|PBL7_ARATH Probable serine/threonine-protein kinase PBL7 OS=Arabidopsis thaliana OX=3702 GN=PBL7 PE=1 SV=1 && PF07714:Protein tyrosine kinase	-	-
T459_15901	4229.183016	363.4633217	1077.672259	334.8204044	322.6194748	318.4777664	1890.106199	325.3058819	2.538362999	0.001086941	0.02548377	T459_15901	6	7234233	7241126	-	966	protein_coding	Protein TRANSPORT INHIBITOR RESPONSE 1 && sp|Q570C0|TIR1_ARATH Protein TRANSPORT INHIBITOR RESPONSE 1 OS=Arabidopsis thaliana OX=3702 GN=TIR1 PE=1 SV=2 && -	-	-
T459_15480	382.7969697	98.01258114	99.62481325	37.88757208	30.72566427	31.09149698	193.4781214	33.23491111	2.538224876	7.29E-05	0.003347364	T459_15480	5	236089799	236092243	+	2445	protein_coding	Receptor-like protein kinase HERK 1 && sp|Q9LX66|HERK_ARATH Receptor-like protein kinase HERK 1 OS=Arabidopsis thaliana OX=3702 GN=HERK1 PE=1 SV=1 && PF07714:Protein tyrosine kinase|PF12819:Malectin-like domain	-	-
T459_04522	1027.369187	173.5639458	219.3661753	61.67744292	86.03185995	96.63573387	473.4331026	81.44834558	2.538144378	0.000373006	0.011803536	T459_04522	2	84265548	84272834	-	666	protein_coding	hypothetical protein && sp|P94077|LSD1_ARATH Protein LSD1 OS=Arabidopsis thaliana OX=3702 GN=LSD1 PE=1 SV=1 && -	-	-
T459_12851	4733.001708	943.3710935	1151.432938	370.0646575	383.0466146	422.6762968	2275.935246	391.9291896	2.537516745	8.01E-05	0.003614375	T459_12851	4	224122348	224129192	-	1341	protein_coding	CBL-interacting serine/threonine-protein kinase 8 && sp|Q9STV4|CIPK8_ARATH CBL-interacting serine/threonine-protein kinase 8 OS=Arabidopsis thaliana OX=3702 GN=CIPK8 PE=1 SV=1 && PF00069:Protein kinase domain|PF03822:NAF domain	-	-
T459_27119	1606.168729	277.7023132	231.819277	133.0470554	131.0961675	101.6775982	705.2301062	121.9402737	2.531376845	0.00075258	0.019618165	T459_27119	11	15898974	15901690	+	705	protein_coding	Ubiquinone biosynthesis protein COQ4-like protein, mitochondrial && sp|Q9ZPR0|COQ4_ARATH Ubiquinone biosynthesis protein COQ4 homolog, mitochondrial OS=Arabidopsis thaliana OX=3702 GN=At2g03690 PE=2 SV=1 && PF05019:Coenzyme Q (ubiquinone) biosynthesis protein Coq4	-	-
T459_15008	180.2171301	83.71907973	47.89654483	18.50323288	13.31445452	21.84807896	103.9442515	17.88858879	2.529984456	3.96E-05	0.002102976	T459_15008	5	211814737	211821524	+	807	protein_coding	hypothetical protein && - && PF07690:Major Facilitator Superfamily	-	-
novel.2669	1765.338602	326.7086038	609.2440503	170.0535212	143.3864333	154.6171742	900.4304189	156.0190429	2.528181817	4.85E-05	0.002456833	-	3	222018553	222039402	-	1733	-	- && sp|P92966|SRS41_ARATH Serine/arginine-rich splicing factor RS41 OS=Arabidopsis thaliana OX=3702 GN=RS41 PE=1 SV=2 && PF00076:RNA recognition motif. (a.k.a. RRM, RBD, or RNP domain)	-	-
T459_02858	1952.133	1675.402559	485.6709646	169.1724149	337.982307	206.7164394	1371.068841	237.9570537	2.526827116	1.30E-05	0.0009342	T459_02858	1	225959853	225970187	+	2898	protein_coding	Pyruvate, phosphate dikinase, chloroplastic && sp|Q42910|PPDK_MESCR Pyruvate, phosphate dikinase, chloroplastic OS=Mesembryanthemum crystallinum OX=3544 GN=PPD PE=2 SV=1 && PF00391:PEP-utilising enzyme, mobile domain|PF02896:PEP-utilising enzyme, TIM barrel domain|PF01326:Pyruvate phosphate dikinase, PEP/pyruvate binding domain	-	-
T459_20865	98.65901281	225.6331295	59.39171559	29.07650881	11.2660769	26.04963261	127.8946193	22.13073944	2.526138474	0.000112299	0.004645457	T459_20865	7	246553050	246556810	-	897	protein_coding	Pirin-like protein && sp|Q9LPS9|PRNL1_ARATH Pirin-like protein At1g50590 OS=Arabidopsis thaliana OX=3702 GN=At1g50590 PE=2 SV=1 && PF05726:Pirin C-terminal cupin domain|PF02678:Pirin	-	-
T459_16957	34.20179111	122.5157264	45.02275214	14.97880757	9.217699281	10.92403948	67.24675656	11.70684878	2.521972017	0.000155605	0.005992782	T459_16957	6	193526045	193528495	-	942	protein_coding	Homeobox-leucine zipper protein HAT2 && sp|Q05466|HAT4_ARATH Homeobox-leucine zipper protein HAT4 OS=Arabidopsis thaliana OX=3702 GN=HAT4 PE=1 SV=1 && PF00046:Homeodomain|PF02183:Homeobox associated leucine zipper|PF04618:HD-ZIP protein N terminus	HB-HD-ZIP	HB->HB-HD-ZIP
T459_03073	2759.821452	395.1132177	371.6771879	200.8922427	207.9103282	205.8761287	1175.537286	204.8928999	2.519968099	0.001173336	0.026853872	T459_03073	1	246916801	246919430	+	738	protein_coding	Membrin-11 && sp|Q9SJL6|MEM11_ARATH Membrin-11 OS=Arabidopsis thaliana OX=3702 GN=MEMB11 PE=1 SV=1 && PF12352:Snare region anchored in the vesicle membrane C-terminus	-	-
T459_20703	636.679496	401.2390041	997.2060634	77.53735682	151.5799437	126.0466094	678.3748545	118.38797	2.519715551	7.72E-08	1.33E-05	T459_20703	7	243550248	243553908	+	2487	protein_coding	G-type lectin S-receptor-like serine/threonine-protein kinase && sp|O81832|Y4729_ARATH G-type lectin S-receptor-like serine/threonine-protein kinase At4g27290 OS=Arabidopsis thaliana OX=3702 GN=At4g27290 PE=3 SV=4 && PF11883:Domain of unknown function (DUF3403)|PF08276:PAN-like domain|PF00954:S-locus glycoprotein domain|PF07714:Protein tyrosine kinase|PF01453:D-mannose binding lectin	-	-
T459_34256	5428.876611	1283.352234	1228.067409	494.3006497	435.2802438	455.4484153	2646.765418	461.6764363	2.519024138	5.84E-05	0.002827485	T459_34256	PGAv.1.6.scaffold1577	161367	165396	+	1005	protein_coding	RHOMBOID-like protein 10, chloroplastic [Source:Projected from Arabidopsis thaliana (AT1G25290) UniProtKB/Swiss-Prot;Acc:F4ICF4] && sp|F4ICF4|RBL10_ARATH RHOMBOID-like protein 10, chloroplastic OS=Arabidopsis thaliana OX=3702 GN=RBL10 PE=2 SV=1 && PF01694:Rhomboid family	-	-
T459_02585	739.2848693	80.65618657	142.7317036	71.36961253	35.84660831	60.50237251	320.8909198	55.90619778	2.518687872	0.001937835	0.038766644	T459_02585	1	200152695	200157031	-	1605	protein_coding	hypothetical protein && sp|O82777|SBT3_SOLLC Subtilisin-like protease SBT3 OS=Solanum lycopersicum OX=4081 GN=sbt3 PE=1 SV=1 && PF00082:Subtilase family	-	-
T459_34103	28995.22614	4258.442458	6901.89211	2583.403752	2178.449597	2246.99089	13385.1869	2336.281413	2.518303187	0.000280476	0.009493661	T459_34103	PGAv.1.6.scaffold1459	139010	141328	-	549	protein_coding	40S ribosomal protein S10 && sp|Q9SW09|RS101_ARATH 40S ribosomal protein S10-1 OS=Arabidopsis thaliana OX=3702 GN=RPS10A PE=1 SV=1 && PF03501:Plectin/S10 domain	-	-
T459_29743	280.1915964	222.5702363	190.6282484	68.72629354	34.8224195	17.64652532	231.1300271	40.39841279	2.515779876	3.69E-06	0.000333132	T459_29743	12	29327188	29332950	+	720	protein_coding	Vesicle-associated membrane protein && sp|Q9M376|VA727_ARATH Vesicle-associated membrane protein 727 OS=Arabidopsis thaliana OX=3702 GN=VAMP727 PE=1 SV=1 && PF00957:Synaptobrevin|PF13774:Regulated-SNARE-like domain	-	-
T459_24330	182.8480371	27.56603845	37.35930497	13.21659491	12.29026571	17.64652532	82.59112683	14.38446198	2.514317971	0.001862338	0.037745771	T459_24330	9	265949549	265951341	-	606	protein_coding	hypothetical protein && - && -	-	-
T459_12783	2392.809924	427.7840781	450.2275214	155.0747136	195.6200625	221.8420325	1090.273841	190.8456029	2.513708255	0.000373999	0.011803536	T459_12783	4	221519454	221520992	-	1539	protein_coding	Pentatricopeptide repeat-containing protein && sp|Q3E9F0|PP392_ARATH Pentatricopeptide repeat-containing protein At5g18475 OS=Arabidopsis thaliana OX=3702 GN=At5g18475 PE=2 SV=1 && PF13041:PPR repeat family	-	-
T459_23883	11368.14918	1560.033583	2106.490042	878.4630085	934.0601938	823.5045147	5011.557602	878.6759057	2.511766355	0.000628422	0.017304094	T459_23883	9	239039501	239044094	+	1008	protein_coding	Citrate synthase 2, peroxisomal && sp|Q9SJH7|CISY3_ARATH Citrate synthase 3, peroxisomal OS=Arabidopsis thaliana OX=3702 GN=CSY3 PE=2 SV=1 && PF00285:Citrate synthase, C-terminal domain	-	-
T459_00137	1987.650245	466.5807248	651.3930097	231.7309641	156.7008878	156.2977956	1035.207993	181.5765492	2.510590418	2.63E-05	0.001526766	T459_00137	1	1915560	1916150	-	591	protein_coding	hypothetical protein && - && PF03168:Late embryogenesis abundant protein	-	-
T459_17211	736.6539623	129.6624771	216.4923826	52.86637965	56.33038449	80.66983001	360.936274	63.28886472	2.509731954	0.000198791	0.007246581	T459_17211	6	207147405	207148207	-	576	protein_coding	hypothetical protein && sp|Q09FP8|YCF2_NANDO Protein Ycf2 OS=Nandina domestica OX=41776 GN=ycf2-A PE=3 SV=1 && PF05695:Plant protein of unknown function (DUF825)	-	-
T459_03513	777.4330209	147.0188717	135.0682564	62.55854925	66.57227258	57.14112959	353.173383	62.09065048	2.506749502	0.000504511	0.014839794	T459_03513	1	275209718	275213327	-	408	protein_coding	Transcription factor && sp|Q7XJU2|BH153_ARATH Transcription factor bHLH153 OS=Arabidopsis thaliana OX=3702 GN=BHLH153 PE=1 SV=1 && -	-	-
T459_17345	4705.377184	815.7505452	1132.27432	416.7632929	371.7805377	383.1816926	2217.800683	390.5751744	2.505185661	0.000172991	0.006497188	T459_17345	6	212735180	212735896	-	309	protein_coding	hypothetical protein && - && -	-	-
T459_04998	352.5415391	127.6205484	93.87722787	25.5520835	36.87079712	38.65429355	191.3464384	33.69239139	2.5032389	2.97E-05	0.001685043	T459_04998	2	123521045	123522052	-	1008	protein_coding	hypothetical protein && sp|Q9SX25|CXE6_ARATH Probable carboxylesterase 6 OS=Arabidopsis thaliana OX=3702 GN=CXE6 PE=2 SV=1 && PF07859:alpha/beta hydrolase fold	-	-
T459_35525	27.62452359	22.46121651	16.28482524	4.405531637	2.048377618	5.041864376	22.12352178	3.831924544	2.502367005	0.000544956	0.015674376	T459_35525	PGAv.1.6.scaffold4685	1815	3098	+	1284	protein_coding	hypothetical protein && sp|Q8GXC7|FBK50_ARATH F-box/kelch-repeat protein At3g06240 OS=Arabidopsis thaliana OX=3702 GN=At3g06240 PE=2 SV=1 && PF00646:F-box domain	-	-
T459_09752	13791.21454	1437.517857	2437.934132	977.1469172	928.9392497	1215.929625	5888.888842	1040.671931	2.500372101	0.001448535	0.031124668	T459_09752	3	252151996	252164141	+	3996	protein_coding	hypothetical protein && sp|Q8LPT3|MEBL_ARATH Membrane protein of ER body-like protein OS=Arabidopsis thaliana OX=3702 GN=MEBL PE=2 SV=1 && -	-	-
T459_06901	1047.100989	177.6478033	196.3758338	74.01293151	88.08023757	89.07293731	473.7082088	83.72203546	2.499307361	0.000518891	0.015116025	T459_06901	2	165191545	165192549	+	1005	protein_coding	hypothetical protein && - && PF04819:Family of unknown function (DUF716)	-	-
T459_24095	93.39719879	183.7735896	21.07447973	21.14655186	23.55634261	8.403107293	99.41508939	17.70200059	2.492952851	0.002242295	0.042732075	T459_24095	9	258032123	258032404	+	282	protein_coding	hypothetical protein && sp|Q9C5E5|DGK5_ARATH Diacylglycerol kinase 5 OS=Arabidopsis thaliana OX=3702 GN=DGK5 PE=2 SV=1 && -	-	-
T459_22569	3791.136999	663.6268515	607.3281885	342.7503614	287.7970553	275.6219192	1687.364013	302.0564453	2.481556168	0.00062013	0.017150428	T459_22569	9	5068223	5073189	-	1038	protein_coding	hypothetical protein && sp|F4KFB3|PTST3_ARATH Protein PTST homolog 3, chloroplastic OS=Arabidopsis thaliana OX=3702 GN=PTST PE=1 SV=1 && -	-	-
T459_09918	15231.63612	2509.530463	3566.376728	1240.597709	1250.534536	1343.656856	7102.514438	1278.263034	2.474059207	0.000249485	0.008643836	T459_09918	3	257198209	257201216	+	450	protein_coding	Calmodulin && sp|P27161|CALM_SOLLC Calmodulin OS=Solanum lycopersicum OX=4081 GN=CALM1 PE=2 SV=2 && PF13499:EF-hand domain pair	-	-
T459_29801	46.04087264	16.33543019	14.36896345	4.405531637	5.120944045	4.201553646	25.58175543	4.576009776	2.473582817	0.001737295	0.035536993	T459_29801	12	33255571	33261022	-	1743	protein_coding	Cationic amino acid transporter 6, chloroplastic && sp|Q9SQZ0|CAAT7_ARATH Cationic amino acid transporter 7, chloroplastic OS=Arabidopsis thaliana OX=3702 GN=CAT7 PE=3 SV=1 && PF13520:Amino acid permease|PF13906:C-terminus of AA_permease	-	-
T459_15164	245.9898053	42.88050425	47.89654483	29.95761513	15.36283213	15.12559313	112.2556181	20.14868013	2.473052486	0.00186604	0.037745771	T459_15164	5	225280213	225280704	-	492	protein_coding	BTB/POZ domain-containing protein && sp|O65555|Y4094_ARATH BTB/POZ domain-containing protein At4g30940 OS=Arabidopsis thaliana OX=3702 GN=At4g30940 PE=2 SV=1 && PF02214:BTB/POZ domain	-	-
T459_06090	1019.476466	206.2348062	136.0261873	69.60739987	98.32212566	77.3085871	453.9124864	81.74603754	2.47255363	0.001004767	0.024053528	T459_06090	2	151412789	151416547	-	1425	protein_coding	SRSF protein kinase 1 && sp|Q45FA5|SRPK_PHYPO Serine/threonine-protein kinase SRPK OS=Physarum polycephalum OX=5791 PE=1 SV=1 && PF00069:Protein kinase domain	-	-
T459_29944	90.76629178	29.60796722	31.61171959	9.692169602	15.36283213	2.520932188	50.66199286	9.191977975	2.469777355	0.002233932	0.042685793	T459_29944	12	42916349	42919746	+	1977	protein_coding	hypothetical protein && - && PF00266:Aminotransferase class-V	-	-
T459_23464	307.81612	109.2431894	52.68619931	26.43318982	34.8224195	23.52870042	156.5818362	28.26143658	2.468868362	0.000323229	0.010589061	T459_23464	9	144358085	144361138	+	951	protein_coding	1-aminocyclopropane-1-carboxylate oxidase 1 && sp|P07920|ACCO2_SOLLC 1-aminocyclopropane-1-carboxylate oxidase 2 OS=Solanum lycopersicum OX=4081 GN=ACO2 PE=2 SV=1 && PF14226:non-haem dioxygenase in morphine synthesis N-terminal|PF03171:2OG-Fe(II) oxygenase superfamily	-	-
T459_08676	1446.998855	239.9266309	315.159265	132.1659491	107.5398249	122.6853665	667.3615835	120.7970468	2.464915683	0.00041417	0.012731874	T459_08676	3	99216335	99218662	-	1224	protein_coding	Protein STRICTOSIDINE SYNTHASE-LIKE 13 && sp|Q9M1B4|SSL13_ARATH Protein STRICTOSIDINE SYNTHASE-LIKE 13 OS=Arabidopsis thaliana OX=3702 GN=SSL13 PE=1 SV=1 && PF03088:Strictosidine synthase	-	-
T459_06594	1190.485421	277.7023132	392.7516676	51.98527332	184.3539856	101.6775982	620.313134	112.6722857	2.461358869	0.000371845	0.011803386	T459_06594	2	160017050	160019345	+	990	protein_coding	Peroxidase 73 && sp|Q9SZE7|PER51_ARATH Peroxidase 51 OS=Arabidopsis thaliana OX=3702 GN=PER51 PE=2 SV=1 && PF00141:Peroxidase	-	-
T459_02363	6857.459117	1023.006316	1301.828089	529.5449028	537.6991247	600.8221714	3060.764507	556.0220663	2.460486225	0.000635554	0.017399246	T459_02363	1	189244334	189245656	+	1323	protein_coding	hypothetical protein && sp|O81825|DRL28_ARATH Probable disease resistance protein At4g27220 OS=Arabidopsis thaliana OX=3702 GN=At4g27220 PE=2 SV=1 && PF13855:Leucine rich repeat	-	-
T459_15041	71.03448922	288.9329215	139.8579109	26.43318982	27.65309784	36.97367209	166.6084405	30.35331992	2.457137409	3.05E-05	0.001717982	T459_15041	5	216343180	216347137	+	2262	protein_coding	ABC transporter G family member 11 && sp|H9BZ66|ABCG1_PETHY ABC transporter G family member 1 OS=Petunia hybrida OX=4102 GN=ABCG1 PE=2 SV=1 && PF01061:ABC-2 type transporter|PF00005:ABC transporter	-	-
T459_31911	11949.57963	2941.398399	3010.776808	1016.796702	1090.761082	1153.746631	5967.251613	1087.101472	2.456472595	4.51E-05	0.0023282	T459_31911	PGAv.1.6.scaffold504	832016	833497	-	1482	protein_coding	hypothetical protein && - && PF00564:PB1 domain	-	-
novel.2269	6862.720931	1469.167753	2292.328636	583.2923888	959.664914	398.3072857	3541.405773	647.0881962	2.452358805	0.000143724	0.005627865	-	3	2412586	2415546	+	790	-	- && - && -	-	-
T459_07381	2555.926158	336.9182477	457.8909686	197.3678174	199.7168177	215.1195467	1116.911792	204.0680606	2.451914796	0.001091762	0.025552859	T459_07381	3	4497372	4509417	+	6213	protein_coding	hypothetical protein && sp|F4JTS8|NOV_ARATH Protein NO VEIN OS=Arabidopsis thaliana OX=3702 GN=NOV PE=1 SV=1 && -	-	-
novel.2200	148.646246	92.90775921	54.60206111	23.78987084	13.31445452	16.80621459	98.71868876	17.97017998	2.449462576	7.23E-06	0.00058162	-	2	142624959	142629820	-	2499	-	- && - && -	-	-
T459_04185	3405.709122	685.0671036	738.5647213	301.338364	330.8129853	252.9335295	1609.780316	295.0282929	2.447710585	0.000222409	0.007929337	T459_04185	2	18129463	18152049	-	384	protein_coding	Peptidyl-prolyl cis-trans isomerase Pin1 && sp|Q9SL42|PIN1_ARATH Peptidyl-prolyl cis-trans isomerase Pin1 OS=Arabidopsis thaliana OX=3702 GN=PIN1 PE=1 SV=1 && PF00639:PPIC-type PPIASE domain	-	-
T459_24582	4698.799917	691.1928899	929.1929697	331.2959791	421.9657893	405.0297715	2106.395259	386.09718	2.447530635	0.000688302	0.018363919	T459_24582	9	270802185	270805025	+	2841	protein_coding	hypothetical protein && sp|Q6L439|R1A4_SOLDE Putative late blight resistance protein homolog R1A-4 OS=Solanum demissum OX=50514 GN=R1A-4 PE=5 SV=2 && PF00931:NB-ARC domain	-	-
T459_13912	10219.75827	4726.044147	6204.518418	1274.07975	1603.879675	1003.331011	7050.106946	1293.763478	2.446126164	1.11E-09	3.47E-07	T459_13912	5	9236338	9239184	+	1953	protein_coding	Heat shock cognate 70 kDa protein && sp|Q9LHA8|HS704_ARATH Heat shock 70 kDa protein 4 OS=Arabidopsis thaliana OX=3702 GN=HSP70-4 PE=1 SV=1 && PF00012:Hsp70 protein	-	-
T459_31263	2553.295251	507.4193003	442.5640742	200.8922427	262.1923351	179.8264961	1167.759542	214.3036913	2.445801761	0.000514522	0.015069244	T459_31263	12	245237555	245242541	+	1056	protein_coding	Mediator of RNA polymerase II transcription subunit 31 && sp|Q8VYB1|MED31_ARATH Mediator of RNA polymerase II transcription subunit 31 OS=Arabidopsis thaliana OX=3702 GN=MED31 PE=1 SV=1 && PF05669:SOH1	SOH1	SOH1
T459_29534	9740.933198	1535.530438	2082.541769	711.9339126	836.7622569	905.8549662	4453.001802	818.1837119	2.44415738	0.000461324	0.013868719	T459_29534	12	14506286	14514288	+	843	protein_coding	NFU1 iron-sulfur cluster scaffold-like protein, mitochondrial && sp|Q9LIG6|NIFU4_ARATH NifU-like protein 4, mitochondrial OS=Arabidopsis thaliana OX=3702 GN=NIFU4 PE=2 SV=1 && PF01106:NifU-like domain|PF08712:Scaffold protein Nfu/NifU N terminal	-	-
T459_28941	3989.770478	975.0209895	664.8040423	278.4295995	445.5221319	310.9149698	1876.531837	344.9555671	2.443487995	0.000374652	0.011809986	T459_28941	11	266217712	266219730	-	1347	protein_coding	Elongation factor 1-alpha && sp|P17786|EF1A_SOLLC Elongation factor 1-alpha OS=Solanum lycopersicum OX=4081 PE=2 SV=1 && PF00009:Elongation factor Tu GTP binding domain|PF03144:Elongation factor Tu domain 2|PF03143:Elongation factor Tu C-terminal domain	-	-
T459_18346	270.9834218	54.11111251	91.96136608	32.60093412	19.45958737	24.36901115	139.0186335	25.47651088	2.442983681	0.000297935	0.009943457	T459_18346	6	238476507	238481864	+	1068	protein_coding	FHA domain-containing protein FHA2 && sp|Q9SFV2|FHA2_ARATH FHA domain-containing protein FHA2 OS=Arabidopsis thaliana OX=3702 GN=FHA2 PE=1 SV=1 && PF00498:FHA domain	-	-
T459_09582	3437.280006	669.7526378	773.0502336	310.1494273	271.4100344	316.7971449	1626.694293	299.4522022	2.441120307	0.000215342	0.007756591	T459_09582	3	246375643	246375978	-	336	protein_coding	hypothetical protein && sp|Q54Y25|SDHF4_DICDI Succinate dehydrogenase assembly factor 4, mitochondrial OS=Dictyostelium discoideum OX=44689 GN=DDB_G0278459 PE=3 SV=1 && PF07896:Protein of unknown function (DUF1674)	-	-
T459_13781	2855.849557	447.1824015	819.0309166	217.6332629	281.6519225	259.6560154	1374.020958	252.9804002	2.441018562	0.000267936	0.009189692	T459_13781	5	4599265	4602916	-	648	protein_coding	Nudix hydrolase 21, chloroplastic && sp|Q9LQU5|NUD18_ARATH Nudix hydrolase 18, mitochondrial OS=Arabidopsis thaliana OX=3702 GN=NUDT18 PE=2 SV=1 && PF00293:NUDIX domain	-	-
T459_13658	4680.383568	1840.79879	1936.936273	559.5025179	453.7156424	544.5213526	2819.372877	519.2465043	2.440513355	8.80E-08	1.47E-05	T459_13658	5	1638107	1642613	-	2718	protein_coding	Phosphatidylinositol 4-phosphate 5-kinase 2 && sp|Q56YP2|PI5K1_ARATH Phosphatidylinositol 4-phosphate 5-kinase 1 OS=Arabidopsis thaliana OX=3702 GN=PIP5K1 PE=1 SV=1 && PF01504:Phosphatidylinositol-4-phosphate 5-Kinase|PF02493:MORN repeat	-	-
novel.5446	135.4917109	21.44025213	39.27516676	8.811063275	16.38702094	10.92403948	65.4023766	12.0407079	2.440037023	0.002033543	0.040158074	-	PGAv.1.6.scaffold3691	2824	5555	-	1045	-	- && - && -	-	-
T459_15563	342.0179111	59.21593444	92.91929697	44.9364227	21.50796499	24.36901115	164.7177142	30.27113295	2.440015655	0.000920776	0.022659565	T459_15563	5	237800510	237801022	-	513	protein_coding	hypothetical protein && - && PF10167:BLOC-1-related complex sub-unit 8	-	-
T459_31363	3278.110132	568.6771635	631.2764609	311.9116399	281.6519225	231.9257613	1492.687919	275.1631079	2.439244754	0.000520353	0.015142442	T459_31363	12	247672674	247682138	+	1575	protein_coding	putative histone-arginine methyltransferase CARM1 && sp|Q84W92|ANM13_ARATH Probable histone-arginine methyltransferase 1.3 OS=Arabidopsis thaliana OX=3702 GN=PRMT13 PE=1 SV=3 && PF06325:Ribosomal protein L11 methyltransferase (PrmA)	-	-
T459_16568	176.2707695	84.74004411	69.92895545	12.33548858	23.55634261	25.20932188	110.3132564	20.36705102	2.434293569	1.31E-05	0.00093549	T459_16568	6	135960583	135969627	-	2571	protein_coding	G-type lectin S-receptor-like serine/threonine-protein kinase && sp|Q9FLV4|Y5248_ARATH G-type lectin S-receptor-like serine/threonine-protein kinase At5g24080 OS=Arabidopsis thaliana OX=3702 GN=At5g24080 PE=2 SV=1 && PF00954:S-locus glycoprotein domain|PF01453:D-mannose binding lectin|PF00069:Protein kinase domain	-	-
T459_10281	597.2158909	89.84486605	85.2558498	61.67744292	37.89498593	43.69615792	257.4388689	47.75619559	2.428129983	0.002386529	0.044712182	T459_10281	3	267326032	267327962	+	858	protein_coding	hypothetical protein && - && PF00300:Histidine phosphatase superfamily (branch 1)	-	-
T459_06942	419.6296678	56.15304128	91.96136608	30.83872146	30.72566427	43.69615792	189.2480251	35.08684788	2.42800367	0.001574223	0.03294271	T459_06942	2	165651718	165653265	+	1548	protein_coding	hypothetical protein && sp|Q9LJI9|PP260_ARATH Pentatricopeptide repeat-containing protein At3g28660 OS=Arabidopsis thaliana OX=3702 GN=PCMP-E80 PE=2 SV=1 && PF13041:PPR repeat family|PF12854:PPR repeat	-	-
T459_25101	30.25543059	37.77568232	19.15861793	7.929956947	3.072566427	5.041864376	29.06324361	5.34812925	2.427433171	0.000351368	0.011298062	T459_25101	10	41182157	41192646	-	1089	protein_coding	Phospholipase D gamma 1 && sp|P93733|PLDB1_ARATH Phospholipase D beta 1 OS=Arabidopsis thaliana OX=3702 GN=PLDBETA1 PE=1 SV=4 && PF12357:Phospholipase D C terminal|PF00614:Phospholipase D Active site motif	-	-
T459_04872	1543.02696	229.7169871	177.2172159	116.3060352	122.9026571	123.5256772	649.9870544	120.9114565	2.42574001	0.002417213	0.045051356	T459_04872	2	115504376	115507296	+	906	protein_coding	2-oxoglutarate-dependent dioxygenase DAO && sp|Q01IX6|DAO_ORYSI 2-oxoglutarate-dependent dioxygenase DAO OS=Oryza sativa subsp. indica OX=39946 GN=DAO PE=3 SV=1 && PF14226:non-haem dioxygenase in morphine synthesis N-terminal|PF03171:2OG-Fe(II) oxygenase superfamily	-	-
novel.455	6328.646808	984.209669	1267.342576	503.9928193	549.9893904	542.8407311	2860.066351	532.2743136	2.425628916	0.000596765	0.016689235	-	1	111243428	111253482	-	1490	-	- && - && -	-	-
T459_12892	4530.421868	706.5073558	1206.034999	350.6803183	450.6430759	398.3072857	2147.654741	399.8768933	2.424955611	0.00033274	0.010799027	T459_12892	4	225731723	225732133	-	411	protein_coding	hypothetical protein && - && -	-	-
T459_09714	299.9233989	248.094346	446.3957978	73.13182518	50.18525164	62.18299397	331.4711809	61.83335693	2.421233447	1.07E-10	4.80E-08	T459_09714	3	250917585	250924903	+	1014	protein_coding	hypothetical protein && sp|Q9FLV0|DMR6_ARATH Protein DOWNY MILDEW RESISTANCE 6 OS=Arabidopsis thaliana OX=3702 GN=DMR6 PE=1 SV=1 && PF14226:non-haem dioxygenase in morphine synthesis N-terminal|PF03171:2OG-Fe(II) oxygenase superfamily	-	-
T459_25273	98.65901281	69.42557831	105.3723986	17.62212655	6.145132854	26.88994334	91.15232992	16.88573425	2.419932761	3.01E-05	0.001704162	T459_25273	10	84663561	84665027	-	900	protein_coding	NAC domain-containing protein 2 && sp|I1LPE9|NAC6_SOYBN NAC domain-containing protein 6 OS=Glycine max OX=3847 GN=NAC6 PE=2 SV=1 && PF02365:No apical meristem (NAM) protein	NAC	NAC
T459_22340	665.6194731	95.97065237	145.6054963	67.84518722	65.54808377	36.13336136	302.3985406	56.50887745	2.419149722	0.001394595	0.030324108	T459_22340	8	142199904	142203287	-	558	protein_coding	hypothetical protein && - && PF04280:Tim44-like domain	-	-
T459_00394	169.693502	56.15304128	83.33998801	15.85991389	28.67728665	13.44497167	103.0621771	19.32739074	2.418189038	5.37E-05	0.002674731	T459_00394	1	7296490	7298328	+	1839	protein_coding	hypothetical protein && - && -	-	-
T459_09342	303.8697594	93.9287236	178.1751468	22.02765819	58.37876211	27.73025407	191.9912099	36.04555812	2.41619525	6.31E-05	0.00300238	T459_09342	3	229685209	229686469	-	555	protein_coding	hypothetical protein && - && PF06521:PAR1 protein	-	-
T459_03441	13029.56696	2048.05456	2116.069351	970.0980666	1128.656067	1125.176067	5731.23029	1074.6434	2.414898289	0.000982377	0.023683918	T459_03441	1	262725281	262726246	+	966	protein_coding	hypothetical protein && sp|P22241|DRPD_CRAPL Desiccation-related protein PCC27-45 OS=Craterostigma plantagineum OX=4153 PE=2 SV=1 && PF03168:Late embryogenesis abundant protein	-	-
T459_34901	1045.785536	356.316571	363.0558098	126.8793112	97.29793685	106.7194626	588.3859722	110.2989035	2.413932527	3.73E-06	0.000335283	T459_34901	PGAv.1.6.scaffold1962	83562	86188	-	1569	protein_coding	Cytochrome 82C4 && sp|Q9SZ46|C82C4_ARATH Xanthotoxin 5-hydroxylase CYP82C4 OS=Arabidopsis thaliana OX=3702 GN=CYP82C4 PE=1 SV=1 && PF00067:Cytochrome P450	-	-
T459_14284	4066.066781	574.8029498	955.0571039	369.1835512	347.2000062	333.6033595	1865.308945	349.995639	2.413730847	0.000604195	0.016810792	T459_14284	5	32058088	32066555	-	852	protein_coding	Outer envelope pore protein 37, chloroplastic && sp|Q4LDF9|OEP37_PEA Outer envelope pore protein 37, chloroplastic OS=Pisum sativum OX=3888 GN=OEP37 PE=1 SV=1 && -	-	-
T459_20524	332.8097365	49.00629057	57.4758538	26.43318982	20.48377618	35.29305063	146.430627	27.40333888	2.41300373	0.002583489	0.047246142	T459_20524	7	239373205	239376880	+	945	protein_coding	putative NADH kinase && sp|Q6EQG2|NADHK_ORYSJ Probable NADH kinase OS=Oryza sativa subsp. japonica OX=39947 GN=Os09g0345700 PE=2 SV=1 && PF01513:ATP-NAD kinase	-	-
T459_06371	5196.041341	5281.448774	1807.615602	589.4601331	1169.62362	554.6050813	4095.035239	771.2296114	2.408831203	7.54E-06	0.000599573	T459_06371	2	156013238	156014451	+	1011	protein_coding	Galactinol synthase 2 && sp|C7G304|GOLS2_SOLLC Galactinol synthase 2 OS=Solanum lycopersicum OX=4081 GN=GOLS2 PE=2 SV=1 && PF01501:Glycosyl transferase family 8	-	-
T459_04094	5694.598219	802.4780081	1554.721845	516.3283079	519.2637261	482.3383586	2683.932691	505.9767976	2.407028484	0.000450736	0.01358034	T459_04094	2	3398462	3407489	-	2265	protein_coding	hypothetical protein && sp|A7M6E8|TM1S_SOLLC ToMV susceptible protein tm-1(GCR26) OS=Solanum lycopersicum OX=4081 GN=tm-1 PE=1 SV=1 && PF09370:Phosphoenolpyruvate hydrolase-like|PF06792:Uncharacterised protein family (UPF0261)	-	-
T459_07169	720.8685202	104.1383675	105.3723986	50.22306067	71.69321663	53.77988668	310.1264288	58.56538799	2.403861105	0.002364445	0.044401742	T459_07169	2	168801096	168801308	-	213	protein_coding	hypothetical protein && - && -	-	-
novel.3739	459.0932729	1383.406744	1254.889475	271.3807489	142.3622444	173.1040102	1032.463164	195.6156678	2.399994628	3.33E-06	0.000308575	-	6	220008270	220010726	+	1749	-	- && - && -	-	-
T459_34160	2876.896813	331.8134258	532.6095785	215.8710502	255.0230134	237.8079364	1247.106606	236.234	2.399960599	0.001752443	0.035766369	T459_34160	PGAv.1.6.scaffold1465	353604	363147	-	1242	protein_coding	Peroxisome biogenesis protein 12 && sp|Q9M841|PEX12_ARATH Peroxisome biogenesis protein 12 OS=Arabidopsis thaliana OX=3702 GN=PEX12 PE=1 SV=2 && PF04757:Pex2 / Pex12 amino terminal region	-	-
T459_18999	530.1277622	83.71907973	92.91929697	46.69863536	45.06430759	42.01553646	235.588713	44.59282647	2.399420944	0.001477335	0.031594117	T459_18999	7	17408089	17408339	+	177	protein_coding	hypothetical protein && sp|Q8LR34|ISU1_ORYSJ Iron-sulfur cluster assembly protein 1 OS=Oryza sativa subsp. japonica OX=39947 GN=ISU1 PE=2 SV=1 && -	-	-
T459_25061	1264.150817	391.0293602	196.3758338	80.1806758	165.9185871	105.8791519	617.1853371	117.3261382	2.39512035	0.000628905	0.017304094	T459_25061	10	32203739	32207862	+	1707	protein_coding	hypothetical protein && sp|C0HLA0|GH5FP_CHAOB Glycosyl hydrolase 5 family protein OS=Chamaecyparis obtusa OX=13415 PE=1 SV=1 && PF00150:Cellulase (glycosyl hydrolase family 5)	-	-
T459_09994	88.13538477	59.21593444	48.85447573	15.85991389	11.2660769	10.08372875	65.40193165	12.40323985	2.39195033	1.55E-06	0.000168422	T459_09994	3	259425048	259425305	-	258	protein_coding	Pro-hevein && sp|P81591|AMP_IPONI Antimicrobial protein PN-AMP1 OS=Ipomoea nil OX=35883 PE=1 SV=1 && -	-	-
novel.918	270.9834218	72.48847147	48.85447573	29.07650881	20.48377618	25.20932188	130.7754563	24.92320229	2.386493454	0.000802069	0.020515968	-	10	78698311	78711436	-	1258	-	- && - && -	-	-
T459_31727	19024.08858	4296.21814	5561.746786	1863.539883	1826.128646	1846.162672	9627.351167	1845.277067	2.383234883	5.91E-05	0.00285758	T459_31727	PGAv.1.6.scaffold322	976638	982209	-	1224	protein_coding	N-acetyl-gamma-glutamyl-phosphate reductase && sp|Q6AV34|ARGC_ORYSJ Probable N-acetyl-gamma-glutamyl-phosphate reductase, chloroplastic OS=Oryza sativa subsp. japonica OX=39947 GN=Os03g0617900 PE=1 SV=1 && PF02774:Semialdehyde dehydrogenase, dimerisation domain|PF01118:Semialdehyde dehydrogenase, NAD binding domain	-	-
T459_11804	6312.861366	955.6226662	1113.115702	523.3771585	520.287915	563.0081886	2793.866578	535.557754	2.382945427	0.001054284	0.024997534	T459_11804	4	58438580	58465523	+	1104	protein_coding	hypothetical protein && sp|Q9ZQ31|STY13_ARATH Serine/threonine-protein kinase STY13 OS=Arabidopsis thaliana OX=3702 GN=STY13 PE=1 SV=2 && PF07714:Protein tyrosine kinase	-	-
novel.160	293.3461314	77.59329341	55.559992	32.60093412	19.45958737	29.41087553	142.1664723	27.15713234	2.382725207	0.000791568	0.02034278	-	1	122602418	122604938	+	1077	-	- && - && -	-	-
T459_12720	1985.019338	305.2683517	341.0233992	142.7392251	176.1604751	185.7086712	877.1036962	168.2027905	2.381985192	0.001271665	0.028375194	T459_12720	4	218426883	218427614	+	732	protein_coding	Protein FRA10AC1-like protein && sp|Q70Z53|F10C1_HUMAN Protein FRA10AC1 OS=Homo sapiens OX=9606 GN=FRA10AC1 PE=1 SV=3 && PF09725:Folate-sensitive fragile site protein Fra10Ac1	-	-
T459_28604	1228.633573	282.8071352	203.0813501	173.5779465	77.83834948	77.3085871	571.5073527	109.574961	2.381722337	0.00136164	0.029828653	T459_28604	11	258288478	258289821	-	1344	protein_coding	Glucan endo-1,3-beta-glucosidase 14 && sp|Q9ZQG9|E1314_ARATH Glucan endo-1,3-beta-glucosidase 14 OS=Arabidopsis thaliana OX=3702 GN=At2g27500 PE=2 SV=2 && PF00332:Glycosyl hydrolases family 17	-	-
T459_31541	548.5441112	149.0608005	76.63447173	38.76867841	64.52389496	45.37677938	258.0797945	49.55645092	2.379970293	0.001158704	0.026704054	T459_31541	12	250376048	250377805	-	918	protein_coding	hypothetical protein && sp|O49859|C82A4_SOYBN Cytochrome P450 82A4 OS=Glycine max OX=3847 GN=CYP82A4 PE=2 SV=1 && PF00067:Cytochrome P450	-	-
T459_15216	16907.52389	2500.341784	3860.461513	1559.5582	1434.888521	1484.829059	7756.109062	1493.091927	2.376953486	0.000636356	0.017403743	T459_15216	5	227754778	227765029	+	2238	protein_coding	putative methionine--tRNA ligase && sp|Q9SVN5|SYMC_ARATH Methionine--tRNA ligase, cytoplasmic OS=Arabidopsis thaliana OX=3702 GN=At4g13780 PE=2 SV=1 && PF09334:tRNA synthetases class I (M)|PF01588:Putative tRNA binding domain	-	-
T459_13002	3745.096126	1069.970677	1055.639848	370.9457639	410.6997124	348.7289527	1956.902217	376.7914763	2.376500083	2.70E-05	0.001559688	T459_13002	4	229427606	229433120	-	2658	protein_coding	Alpha,alpha-trehalose-phosphate synthase [UDP-forming] 6 && sp|Q9LMI0|TPS7_ARATH Probable alpha,alpha-trehalose-phosphate synthase [UDP-forming] 7 OS=Arabidopsis thaliana OX=3702 GN=TPS7 PE=1 SV=1 && PF02358:Trehalose-phosphatase|PF00982:Glycosyltransferase family 20	-	-
T459_17950	138.1226179	47.98532619	22.03241062	13.21659491	13.31445452	13.44497167	69.38011825	13.32534037	2.374076194	0.00143773	0.030990195	T459_17950	6	230928211	230945077	-	2253	protein_coding	Stomatin-like protein 2, mitochondrial && sp|Q99JB2|STML2_MOUSE Stomatin-like protein 2, mitochondrial OS=Mus musculus OX=10090 GN=Stoml2 PE=1 SV=1 && PF01145:SPFH domain / Band 7 family|PF02902:Ulp1 protease family, C-terminal catalytic domain|PF16200:C-terminal region of band_7	-	-
novel.994	197.3180256	51.04821935	31.61171959	14.97880757	20.48377618	18.48683604	93.32598818	17.98313993	2.371896948	0.001667825	0.034451948	-	10	201082256	201086552	-	1528	-	- && sp|Q9M022|AIRP2_ARATH E3 ubiquitin-protein ligase AIRP2 OS=Arabidopsis thaliana OX=3702 GN=AIRP2 PE=1 SV=1 && -	-	-
T459_07943	156.538967	54.11111251	94.83515877	28.19540248	16.38702094	14.2852824	101.8284128	19.62256861	2.370871925	3.29E-05	0.001828957	T459_07943	3	21189991	21193074	+	3084	protein_coding	hypothetical protein && sp|Q9LIK7|ACA13_ARATH Putative calcium-transporting ATPase 13, plasma membrane-type OS=Arabidopsis thaliana OX=3702 GN=ACA13 PE=3 SV=1 && PF00122:E1-E2 ATPase|PF00690:Cation transporter/ATPase, N-terminus|PF00702:haloacid dehalogenase-like hydrolase|PF00689:Cation transporting ATPase, C-terminus	-	-
T459_10075	6802.21007	1299.687665	1997.285919	605.320047	768.1416067	579.8144032	3366.394551	651.092019	2.370182317	0.000169925	0.006417384	T459_10075	3	261897251	261908070	+	663	protein_coding	hypothetical protein && sp|P73245|HEMW_SYNY3 Heme chaperone HemW OS=Synechocystis sp. (strain PCC 6803 / Kazusa) OX=1111708 GN=hemW PE=1 SV=1 && PF06624:Ribosome associated membrane protein RAMP4|PF04055:Radical SAM superfamily	-	-
T459_07577	59.19540768	70.4465427	88.12964249	3.52442531	19.45958737	19.32714677	72.59053096	14.10371982	2.369230891	0.000274715	0.009375043	T459_07577	3	8652293	8656042	-	3672	protein_coding	hypothetical protein && sp|Q6L400|R1B16_SOLDE Putative late blight resistance protein homolog R1B-16 OS=Solanum demissum OX=50514 GN=R1B-16 PE=3 SV=1 && PF00931:NB-ARC domain	-	-
novel.1561	1812.694929	270.5555625	346.7709846	144.5014377	175.1362863	151.2559313	810.0071586	156.9645518	2.367009622	0.001152028	0.026598096	-	12	204742890	204753219	+	1367	-	- && - && -	-	-
novel.5116	3617.497136	639.1237062	802.7460914	309.2683209	299.0631322	372.2576531	1686.455645	326.8630354	2.366834328	0.000483945	0.014368774	-	PGAv.1.6.scaffold1095	520722	527120	-	4080	-	- && - && -	-	-
T459_28565	968.173779	188.8784116	287.379269	89.8728454	110.6123914	79.82951928	481.4771532	93.43825202	2.364829828	0.000230076	0.008105262	T459_28565	11	257696968	257703204	-	1347	protein_coding	Transcription factor E2FB && sp|Q9FNY0|E2FA_ARATH Transcription factor E2FA OS=Arabidopsis thaliana OX=3702 GN=E2FA PE=1 SV=1 && PF02319:E2F/DP family winged-helix DNA-binding domain|PF16421:E2F transcription factor CC-MB domain	E2F-DP	E2F-DP
novel.786	1635.108706	384.9035739	410.9523547	190.3189667	140.3138668	141.1722025	810.3215447	157.2683454	2.364444263	0.000161956	0.006202335	-	10	216593521	216597648	+	1044	-	- && - && -	-	-
T459_09995	336.756097	199.0880555	824.778502	48.46084801	146.4589997	69.74579053	453.5408848	88.22187941	2.364229815	0.000332927	0.010799027	T459_09995	3	259443791	259444048	-	258	protein_coding	hypothetical protein && sp|A0A1S6EK91|MO1_MOROL Morintide mO1 OS=Moringa oleifera OX=3735 PE=1 SV=1 && -	-	-
novel.4454	395.9515047	60.23689883	79.50826442	37.00646575	25.60472022	41.17522574	178.565556	34.59547057	2.363768178	0.001978086	0.039283664	-	7	243153157	243162325	-	1293	-	- && - && -	-	-
T459_13027	514.3423201	347.1278916	470.3440702	44.9364227	133.1445452	81.51014074	443.938094	86.53036954	2.361484928	4.85E-07	6.36E-05	T459_13027	4	230266438	230270161	-	1527	protein_coding	hypothetical protein && sp|W8JMU7|CYQ32_CATRO Cytochrome P450 81Q32 OS=Catharanthus roseus OX=4058 GN=CYP81Q32 PE=2 SV=1 && PF00067:Cytochrome P450	-	-
T459_01321	44.72541914	85.7610085	52.68619931	8.811063275	8.193510472	18.48683604	61.05754232	11.83046993	2.360162843	3.61E-05	0.001970783	T459_01321	1	56316915	56327373	-	924	protein_coding	Auxin-responsive protein IAA16 && sp|Q38826|IAA8_ARATH Auxin-responsive protein IAA8 OS=Arabidopsis thaliana OX=3702 GN=IAA8 PE=1 SV=1 && PF02309:AUX/IAA family	AUX/IAA	AUX/IAA
novel.279	2601.967031	1305.813451	1299.912227	466.1052472	222.2489715	326.040563	1735.89757	338.1315939	2.359268984	2.13E-07	3.15E-05	-	1	255592107	255597224	+	1739	-	- && sp|P19684|ROC5_NICSY 33 kDa ribonucleoprotein, chloroplastic OS=Nicotiana sylvestris OX=4096 PE=1 SV=1 && PF00076:RNA recognition motif. (a.k.a. RRM, RBD, or RNP domain)	-	-
T459_35125	69.71903572	46.9643618	37.35930497	7.04885062	10.24188809	12.60466094	51.34756749	9.965133216	2.357372498	1.31E-05	0.00093549	T459_35125	PGAv.1.6.scaffold2211	32068	34262	+	1491	protein_coding	Isoflavone 2'-hydroxylase && sp|W8JMU7|CYQ32_CATRO Cytochrome P450 81Q32 OS=Catharanthus roseus OX=4058 GN=CYP81Q32 PE=2 SV=1 && PF00067:Cytochrome P450	-	-
T459_18927	4885.594314	936.2243428	2056.677635	591.2223457	425.0383557	520.9926522	2626.165431	512.4177845	2.357281373	8.13E-05	0.003654222	T459_18927	7	11375742	11377534	+	249	protein_coding	60S ribosomal protein L39-1 && sp|Q6KAJ8|RL391_ORYSJ 60S ribosomal protein L39-1 OS=Oryza sativa subsp. japonica OX=39947 GN=RPL39A PE=3 SV=2 && -	-	-
T459_23306	14246.36145	2347.197126	1550.890122	1263.506474	1215.712116	1068.034937	6048.149566	1182.417842	2.354675817	0.002679334	0.048535696	T459_23306	9	97405967	97406878	-	624	protein_coding	hypothetical protein && - && PF11210:Protein of unknown function (DUF2996)	-	-
T459_23349	11966.68053	1796.897321	2777.041669	1024.726659	1026.237187	1186.51875	5513.539839	1079.160865	2.352955802	0.000688286	0.018363919	T459_23349	9	111117602	111144199	+	1344	protein_coding	hypothetical protein && - && -	-	-
T459_21602	3408.340029	952.559773	1168.675694	394.7356347	333.8855517	353.770817	1843.191832	360.7973345	2.352542832	1.40E-05	0.000977289	T459_21602	8	101876268	101878650	-	2244	protein_coding	Phospholipase D alpha 1 && sp|P86387|PLDA1_CARPA Phospholipase D alpha 1 OS=Carica papaya OX=3649 GN=PLD1 PE=1 SV=1 && PF00614:Phospholipase D Active site motif|PF00168:C2 domain|PF12357:Phospholipase D C terminal	-	-
T459_14335	2166.551921	437.993722	631.2764609	222.9199009	217.1280275	196.6327107	1078.607368	212.2268797	2.345017995	0.000161495	0.006193376	T459_14335	5	36399637	36407991	+	540	protein_coding	hypothetical protein && - && PF04430:Protein of unknown function (DUF498/DUF598)	-	-
T459_06971	173.6398625	70.4465427	83.33998801	20.26544553	26.62890903	17.64652532	109.1421311	21.51362663	2.342589192	6.98E-06	0.000562703	T459_06971	2	165990110	165992067	+	1077	protein_coding	hypothetical protein && sp|Q9GKX6|GALM_PIG Galactose mutarotase OS=Sus scrofa OX=9823 GN=GALM PE=2 SV=1 && PF01263:Aldose 1-epimerase	-	-
T459_18706	16252.42804	2291.044084	3238.764362	1289.058557	1463.565808	1544.49112	7260.745496	1432.371829	2.34163647	0.001178292	0.026908292	T459_18706	7	2237020	2245366	-	1920	protein_coding	Calmodulin-binding protein 60 E && sp|Q9FKL6|CB60B_ARATH Calmodulin-binding protein 60 B OS=Arabidopsis thaliana OX=3702 GN=CBP60B PE=2 SV=1 && PF07887:Calmodulin binding protein-like	-	-
T459_06381	367.0115276	85.7610085	95.79308966	51.98527332	21.50796499	34.4527399	182.8552086	35.98199274	2.340762859	0.000776477	0.020074767	T459_06381	2	156176742	156179288	+	2547	protein_coding	Disease resistance RPP13-like protein 4 && sp|Q38834|R13L4_ARATH Disease resistance RPP13-like protein 4 OS=Arabidopsis thaliana OX=3702 GN=RPP13L4 PE=1 SV=2 && PF18052:Rx N-terminal domain|PF00931:NB-ARC domain	-	-
T459_06582	628.786775	172.5429814	166.679976	53.74748598	77.83834948	59.66206178	322.6699108	63.74929908	2.338767179	0.000137141	0.005451051	T459_06582	2	159899460	159902561	-	1131	protein_coding	putative protein phosphatase 2C 34 && sp|O81760|P2C63_ARATH Probable protein phosphatase 2C 63 OS=Arabidopsis thaliana OX=3702 GN=At4g33920 PE=2 SV=1 && PF00481:Protein phosphatase 2C	-	-
T459_19797	9001.648329	1872.448686	2800.989942	1005.34232	813.2059143	884.847198	4558.362319	901.1318106	2.338550814	0.000109487	0.004550869	T459_19797	7	192381720	192388045	-	2391	protein_coding	Heat shock protein 90-6, mitochondrial [Source:Projected from Arabidopsis thaliana (AT3G07770) UniProtKB/Swiss-Prot;Acc:F4JFN3] && sp|F4JFN3|HS906_ARATH Heat shock protein 90-6, mitochondrial OS=Arabidopsis thaliana OX=3702 GN=HSP90-6 PE=1 SV=1 && PF00183:Hsp90 protein|PF02518:Histidine kinase-, DNA gyrase B-, and HSP90-like ATPase	-	-
T459_00682	1640.37052	335.8972833	330.4861593	153.312501	164.8943982	137.8109596	768.9179874	152.0059529	2.338140144	0.00052245	0.015187262	T459_00682	1	13546664	13554443	-	663	protein_coding	DeSI-like protein && sp|Q93VG8|PPDEX_ARATH DeSI-like protein At4g17486 OS=Arabidopsis thaliana OX=3702 GN=At4g17486 PE=2 SV=1 && PF05903:PPPDE putative peptidase domain	-	-
T459_09858	7715.134802	2764.77156	1633.272179	769.2058239	850.0767114	781.4889782	4037.72618	800.2571712	2.334880076	6.30E-05	0.00300133	T459_09858	3	255207721	255210607	+	1398	protein_coding	hypothetical protein && - && PF07712:Stress up-regulated Nod 19	-	-
T459_33501	16253.7435	2069.494812	2779.915462	1474.971992	1453.32392	1261.306405	7034.38459	1396.534106	2.332506184	0.002038861	0.040197852	T459_33501	PGAv.1.6.scaffold1222	604275	611335	+	801	protein_coding	Cathepsin B && sp|Q93VC9|CATB2_ARATH Cathepsin B-like protease 2 OS=Arabidopsis thaliana OX=3702 GN=CATHB2 PE=2 SV=1 && PF00112:Papain family cysteine protease	-	-
T459_04697	976.0665	190.9203404	156.1427362	90.75395173	96.27374804	75.62796564	441.0431922	87.55188847	2.331830814	0.001288294	0.028629115	T459_04697	2	103883878	103886230	+	534	protein_coding	hypothetical protein && - && -	-	-
T459_04495	1777.177684	493.1257989	661.9302496	205.2977743	183.3297968	194.1117785	977.4112442	194.2464499	2.330352356	1.34E-05	0.000947985	T459_04495	2	79506032	79513518	-	1659	protein_coding	MLO-like protein 8 && sp|O22757|MLO8_ARATH MLO-like protein 8 OS=Arabidopsis thaliana OX=3702 GN=MLO8 PE=1 SV=2 && PF03094:Mlo family	-	-
T459_24740	9759.349547	1379.322887	2788.53684	1020.321127	898.2135855	854.5960117	4642.403091	924.3769081	2.32820478	0.000630759	0.017337612	T459_24740	10	3204776	3208105	-	1428	protein_coding	Protein transport protein Sec61 subunit alpha && sp|Q54XK2|SC61A_DICDI Protein transport protein Sec61 subunit alpha OS=Dictyostelium discoideum OX=44689 GN=sec61a PE=3 SV=1 && PF00344:SecY translocase|PF10559:Plug domain of Sec61p	-	-
T459_23312	12145.5822	1736.660422	3416.939508	1281.1286	1050.817718	1116.772959	5766.394045	1149.573092	2.326465505	0.00063264	0.017371808	T459_23312	9	100858322	100861260	-	402	protein_coding	40S ribosomal protein S24 && sp|Q9SS17|RS241_ARATH 40S ribosomal protein S24-1 OS=Arabidopsis thaliana OX=3702 GN=RPS24A PE=2 SV=1 && PF01282:Ribosomal protein S24e	-	-
novel.18	1624.585078	324.666675	355.3923627	142.7392251	139.289678	179.8264961	768.2147051	153.9517997	2.318122372	0.000528695	0.015319784	-	1	5641324	5646111	+	2089	-	- && - && -	-	-
T459_19640	4593.563636	781.037756	1177.297072	407.0711233	440.4011879	466.3724548	2183.966155	437.9482553	2.317861325	0.000468262	0.013984784	T459_19640	7	162174267	162190391	-	1788	protein_coding	DEAD-box ATP-dependent RNA helicase 17 && sp|Q7XJN0|RH17_ARATH DEAD-box ATP-dependent RNA helicase 17 OS=Arabidopsis thaliana OX=3702 GN=RH17 PE=2 SV=1 && PF00271:Helicase conserved C-terminal domain|PF13959:Domain of unknown function (DUF4217)|PF00270:DEAD/DEAH box helicase	-	-
T459_05596	2207.33098	411.4486479	701.2054163	332.1770855	184.3539856	150.4156205	1106.661681	222.3155639	2.315032177	0.000572204	0.016218597	T459_05596	2	141762969	141765595	+	1056	protein_coding	hypothetical protein && sp|Q9QYJ3|DNJB1_MOUSE DnaJ homolog subfamily B member 1 OS=Mus musculus OX=10090 GN=Dnajb1 PE=1 SV=3 && PF01556:DnaJ C terminal domain|PF00226:DnaJ domain	-	-
novel.768	1573.282391	205.2138418	629.3605991	137.4525871	180.2572304	166.3815244	802.6189439	161.3637806	2.313996854	0.000674192	0.018097683	-	10	200371258	200374584	+	2145	-	- && - && -	-	-
T459_33266	330.1788295	84.74004411	82.38205711	24.67097717	50.18525164	25.20932188	165.7669769	33.35518356	2.313692406	0.000787519	0.020288929	T459_33266	PGAv.1.6.scaffold1110	362556	362906	-	351	protein_coding	Calcium-binding protein PBP1 && sp|O81831|CARP1_ARATH Calcium-binding protein KRP1 OS=Arabidopsis thaliana OX=3702 GN=KRP1 PE=2 SV=1 && PF13833:EF-hand domain pair	-	-
T459_19012	9831.69949	1436.496892	2748.303742	1037.062147	880.8023757	901.6534125	4672.166708	939.8393119	2.313481142	0.000637743	0.017424189	T459_19012	7	20152415	20156468	-	591	protein_coding	hypothetical protein && - && -	-	-
T459_00489	1529.872425	333.8553545	458.8488995	180.6267971	136.2171116	150.4156205	774.1922264	155.7531764	2.312515739	0.000160574	0.006166712	T459_00489	1	8960193	8964631	+	717	protein_coding	hypothetical protein && sp|B5XAM2|ICT1_SALSA Peptidyl-tRNA hydrolase ICT1, mitochondrial OS=Salmo salar OX=8030 GN=mrpl58 PE=2 SV=1 && PF00472:RF-1 domain	-	-
novel.2778	10777.51056	2764.77156	4379.660059	1399.196848	1041.600019	1178.955953	5973.980726	1206.584273	2.307628733	1.91E-05	0.001203622	-	3	280537902	280539288	-	734	-	- && sp|Q8LEM8|RL373_ARATH 60S ribosomal protein L37-3 OS=Arabidopsis thaliana OX=3702 GN=RPL37C PE=3 SV=1 && PF01907:Ribosomal protein L37e	-	-
T459_12401	1716.666823	302.2054585	303.6640942	150.669182	153.6283213	165.5412137	774.1787919	156.6129057	2.304741082	0.00122921	0.027722809	T459_12401	4	194785558	194794316	+	561	protein_coding	hypothetical protein && sp|P51950|MAT1_MARGL CDK-activating kinase assembly factor MAT1 OS=Marthasterias glacialis OX=7609 PE=1 SV=1 && PF06391:CDK-activating kinase assembly factor MAT1	-	-
T459_04096	961.5965115	129.6624771	170.5116996	91.63505806	85.00767114	78.98920855	420.5902294	85.21064592	2.30218979	0.002492424	0.04610647	T459_04096	2	3477955	3478395	-	441	protein_coding	hypothetical protein && sp|A0A1P8AWH8|XYN1_ARATH Endo-1,4-beta-xylanase 1 OS=Arabidopsis thaliana OX=3702 GN=XYN1 PE=1 SV=1 && PF02018:Carbohydrate binding domain	-	-
T459_35158	14343.70501	2614.689795	2264.54864	1473.20978	1219.808871	1209.207139	6407.647814	1300.74193	2.300367544	0.001343268	0.029585524	T459_35158	PGAv.1.6.scaffold2293	17426	21436	+	942	protein_coding	Haloacid dehalogenase-like hydrolase domain-containing protein && sp|Q680K2|GPPL1_ARATH Haloacid dehalogenase-like hydrolase domain-containing protein At4g39970 OS=Arabidopsis thaliana OX=3702 GN=At4g39970 PE=2 SV=1 && PF13419:Haloacid dehalogenase-like hydrolase	-	-
T459_13415	2320.459981	299.1425654	518.2406151	227.3254325	197.6684401	212.5986145	1045.947721	212.530829	2.298532021	0.001601545	0.033360831	T459_13415	4	238116548	238121231	+	972	protein_coding	hypothetical protein && sp|Q7ZUC7|PGES2_DANRE Prostaglandin E synthase 2 OS=Danio rerio OX=7955 GN=ptges2 PE=2 SV=1 && PF00462:Glutaredoxin	-	-
T459_06481	886.6156618	139.872121	145.6054963	78.41846315	71.69321663	88.23262658	390.6977597	79.44810212	2.296427886	0.002238416	0.042711603	T459_06481	2	157807579	157810920	-	1131	protein_coding	Elongator complex protein 5 && sp|F4IQJ2|ELP5_ARATH Elongator complex protein 5 OS=Arabidopsis thaliana OX=3702 GN=ELP5 PE=1 SV=1 && PF10483:Elongator subunit Iki1	-	-
novel.3212	222.3116422	444.1195083	91.96136608	44.9364227	53.25781807	56.30081886	252.7975055	51.49835321	2.295381694	0.000126876	0.005117652	-	5	6101685	6103643	+	1928	-	- && - && -	-	-
novel.1921	1048.416443	177.6478033	226.0716916	79.29956947	124.9510347	91.59386949	484.0453126	98.61482455	2.294767346	0.001234938	0.027760155	-	2	85414456	85418928	+	932	-	- && - && -	-	-
T459_02807	347.2797251	307.3102805	107.2882604	42.29310372	58.37876211	54.6201974	253.959422	51.76402108	2.293858488	1.12E-05	0.000823785	T459_02807	1	218258402	218267047	+	1110	protein_coding	hypothetical protein && sp|Q9ZT66|E134_MAIZE Endo-1,3;1,4-beta-D-glucanase OS=Zea mays OX=4577 PE=1 SV=1 && PF01738:Dienelactone hydrolase family	-	-
T459_09895	3111.047537	944.3920579	996.2481325	403.546698	291.8938106	334.4436703	1683.895909	343.2947263	2.29377887	2.54E-05	0.001490684	T459_09895	3	256703403	256705516	-	1023	protein_coding	Transcription factor bHLH74 && sp|Q93W88|BH137_ARATH Transcription factor bHLH137 OS=Arabidopsis thaliana OX=3702 GN=BHLH137 PE=1 SV=1 && PF00010:Helix-loop-helix DNA-binding domain	bHLH	bHLH
T459_14701	2159.974654	276.6813489	365.9296025	204.416668	195.6200625	171.4233888	934.1952017	190.4867064	2.293555367	0.002697646	0.048777655	T459_14701	5	157618111	157619247	-	1137	protein_coding	Glucan endo-1,3-beta-glucosidase 5 && sp|Q93Z08|E136_ARATH Glucan endo-1,3-beta-glucosidase 6 OS=Arabidopsis thaliana OX=3702 GN=At5g58090 PE=2 SV=2 && PF00332:Glycosyl hydrolases family 17|PF07983:X8 domain	-	-
T459_34671	2749.297824	539.0691963	448.3116596	257.2830476	244.7811253	261.3366368	1245.55956	254.4669366	2.290778202	0.001168473	0.026773739	T459_34671	PGAv.1.6.scaffold1751	121032	126397	+	1068	protein_coding	hypothetical protein && sp|Q8W4B2|APEM9_ARATH Protein APEM9 OS=Arabidopsis thaliana OX=3702 GN=APEM9 PE=1 SV=1 && -	-	-
T459_28158	1657.471415	545.1949826	455.0171759	200.0111363	165.9185871	177.3055639	885.8945246	181.0784291	2.289681496	3.84E-05	0.002059375	T459_28158	11	215298917	215299738	-	474	protein_coding	hypothetical protein && - && -	-	-
T459_20424	132.8608039	160.2914087	128.3627401	32.60093412	21.50796499	31.93180771	140.5049843	28.68023561	2.286521923	1.25E-10	5.50E-08	T459_20424	7	236485346	236488453	-	957	protein_coding	putative WRKY transcription factor 8 && sp|Q8VWJ2|WRK28_ARATH WRKY transcription factor 28 OS=Arabidopsis thaliana OX=3702 GN=WRKY28 PE=2 SV=1 && PF03106:WRKY DNA -binding domain	WRKY	WRKY
T459_23831	2250.740946	567.6561991	524.9461314	248.4719843	213.0312723	223.522654	1114.447759	228.3419702	2.286464683	0.000212629	0.007699529	T459_23831	9	231694501	231725941	+	1656	protein_coding	Anaphase-promoting complex subunit 6 && sp|B3DNN5|CDC16_ARATH Anaphase-promoting complex subunit 6 OS=Arabidopsis thaliana OX=3702 GN=APC6 PE=2 SV=1 && PF13424:Tetratricopeptide repeat|PF12895:Anaphase-promoting complex, cyclosome, subunit 3	-	-
novel.3690	2237.58641	335.8972833	445.4378669	160.3613516	213.0312723	245.370733	1006.307187	206.2544523	2.286053994	0.001685801	0.034796916	-	6	192006562	192011352	+	1559	-	- && - && -	-	-
T459_08801	449.8850984	76.57232902	103.4565368	49.34195434	35.84660831	43.69615792	209.9713214	42.96157353	2.286007528	0.001393923	0.030324108	T459_08801	3	129811175	129811630	-	456	protein_coding	PRA1 family protein F2 && sp|Q9LIC6|PR1F3_ARATH PRA1 family protein F3 OS=Arabidopsis thaliana OX=3702 GN=PRA1F3 PE=1 SV=1 && PF03208:PRA1 family protein	-	-
T459_27113	869.5147662	133.7463347	218.4082444	67.84518722	80.91091591	101.6775982	407.2231151	83.47790046	2.284933143	0.001229022	0.027722809	T459_27113	11	15400581	15406166	-	1842	protein_coding	Cell division control protein 48-like protein B && sp|Q9ZPR1|CD48B_ARATH Cell division control protein 48 homolog B OS=Arabidopsis thaliana OX=3702 GN=CDC48B PE=2 SV=1 && PF00004:ATPase family associated with various cellular activities (AAA)|PF17862:AAA+ lid domain	-	-
T459_30596	1775.862231	351.2117491	315.159265	165.6479896	149.5315661	185.7086712	814.0777482	166.9627423	2.284823064	0.001059595	0.025070691	T459_30596	12	199004931	199016233	-	3447	protein_coding	Protein GIGANTEA && sp|Q9SQI2|GIGAN_ARATH Protein GIGANTEA OS=Arabidopsis thaliana OX=3702 GN=GI PE=1 SV=2 && -	-	-
T459_32269	1297.037155	212.3605925	347.7289155	133.0470554	107.5398249	140.3318918	619.042221	126.9729241	2.284386073	0.000741597	0.019406078	T459_32269	PGAv.1.6.scaffold675	23394	33232	-	1182	protein_coding	hypothetical protein && sp|P42777|GBF4_ARATH G-box-binding factor 4 OS=Arabidopsis thaliana OX=3702 GN=GBF4 PE=1 SV=1 && PF00170:bZIP transcription factor	bZIP	bZIP
T459_10722	5710.383661	2740.268415	4111.439408	887.2740718	836.7622569	854.5960117	4187.363828	859.5441135	2.284233383	6.36E-11	3.05E-08	T459_10722	3	277346610	277351754	+	1470	protein_coding	Phosphoethanolamine N-methyltransferase && sp|Q9C6B9|PEAM3_ARATH Phosphoethanolamine N-methyltransferase 3 OS=Arabidopsis thaliana OX=3702 GN=NMT3 PE=2 SV=2 && PF13489:Methyltransferase domain|PF08241:Methyltransferase domain	-	-
novel.1915	1471.992471	230.7379514	242.3565168	136.5714808	123.9268459	138.6512703	648.3623131	133.0498657	2.283946655	0.002083189	0.040718503	-	2	76994061	77001130	+	1928	-	- && - && -	-	-
T459_05678	12078.49407	1602.914087	2296.160359	1131.340524	1007.801788	1142.822592	5325.856174	1093.988301	2.283302237	0.001932711	0.038692703	T459_05678	2	143342369	143344333	+	1965	protein_coding	Protein RTF1-like protein && sp|Q9C950|VIP5_ARATH Protein RTF1 homolog OS=Arabidopsis thaliana OX=3702 GN=VIP5 PE=1 SV=1 && PF03126:Plus-3 domain	-	-
T459_20304	81.55811725	32.67086038	36.40137407	14.97880757	8.193510472	7.562796564	50.21011724	10.2450382	2.283116776	0.000325352	0.010624412	T459_20304	7	231465068	231466605	+	1425	protein_coding	hypothetical protein && sp|Q8RWZ5|SD25_ARATH G-type lectin S-receptor-like serine/threonine-protein kinase SD2-5 OS=Arabidopsis thaliana OX=3702 GN=SD25 PE=1 SV=1 && PF00069:Protein kinase domain	-	-
T459_07800	124.9680829	267.4926694	185.8385939	25.5520835	60.42713973	33.61242917	192.7664487	39.86388413	2.280257265	5.24E-06	0.000453315	T459_07800	3	16088529	16091006	-	2478	protein_coding	hypothetical protein && sp|O49879|CF0_SOLLC Receptor-like protein Cf-9 homolog OS=Solanum lycopersicum OX=4081 GN=HCR9-0 PE=2 SV=2 && PF08263:Leucine rich repeat N-terminal domain|PF13855:Leucine rich repeat	-	-
T459_06440	3501.737228	494.1467633	580.5061234	303.1005767	310.3292091	328.5614952	1525.463372	313.9970936	2.280077196	0.002310443	0.043499928	T459_06440	2	157120820	157126010	-	996	protein_coding	hypothetical protein && sp|Q5JPI9|EFMT2_HUMAN EEF1A lysine methyltransferase 2 OS=Homo sapiens OX=9606 GN=EEF1AKMT2 PE=1 SV=2 && PF13847:Methyltransferase domain	-	-
T459_34586	310.447027	72.48847147	74.71860994	37.00646575	22.5321538	34.4527399	152.5513695	31.33045315	2.278465425	0.000872443	0.021742634	T459_34586	PGAv.1.6.scaffold1715	111759	117100	-	483	protein_coding	Iron-sulfur assembly protein IscA-like 2, mitochondrial && sp|Q8LCY2|ISAM2_ARATH Iron-sulfur assembly protein IscA-like 2, mitochondrial OS=Arabidopsis thaliana OX=3702 GN=At5g03905 PE=1 SV=2 && PF01521:Iron-sulphur cluster biosynthesis	-	-
T459_22768	131.5453504	49.00629057	108.2461913	15.85991389	17.41120975	26.04963261	96.2659441	19.77358542	2.277650122	2.39E-05	0.001425524	T459_22768	9	15369109	15369453	+	345	protein_coding	hypothetical protein && sp|Q40235|CF9_SOLPI Receptor-like protein Cf-9 OS=Solanum pimpinellifolium OX=4084 GN=CF-9 PE=1 SV=1 && PF08263:Leucine rich repeat N-terminal domain	-	-
T459_06672	2078.416536	834.1279041	944.5198641	218.5143692	248.8778806	327.7211844	1285.688102	265.0378114	2.277555163	6.56E-07	8.21E-05	T459_06672	2	161383556	161385778	+	1497	protein_coding	Geraniol 8-hydroxylase && sp|Q8VWZ7|C76B6_CATRO Geraniol 8-hydroxylase OS=Catharanthus roseus OX=4058 GN=CYP76B6 PE=1 SV=1 && PF00067:Cytochrome P450	-	-
T459_24231	134.1762574	83.71907973	66.09723187	14.97880757	29.70147546	14.2852824	94.66418967	19.65518848	2.273473395	1.39E-05	0.000973318	T459_24231	9	263394498	263399921	-	1545	protein_coding	Sugar transport protein 13 && sp|Q8GW61|STP14_ARATH Sugar transport protein 14 OS=Arabidopsis thaliana OX=3702 GN=STP14 PE=2 SV=2 && PF00083:Sugar (and other) transporter	-	-
T459_31143	1278.620806	161.3123731	248.1041022	109.2571846	107.5398249	132.7690952	562.6790938	116.5220349	2.270684746	0.002699656	0.048781663	T459_31143	12	242361944	242370070	-	858	protein_coding	hypothetical protein && sp|Q8C9A2|ENDOV_MOUSE Endonuclease V OS=Mus musculus OX=10090 GN=Endov PE=1 SV=2 && PF04493:Endonuclease V	-	-
T459_21561	2920.306779	533.9643744	467.4702776	232.6120705	329.7887965	251.2529081	1307.247144	271.217925	2.268768061	0.001751757	0.035766369	T459_21561	8	92412469	92415814	-	1968	protein_coding	hypothetical protein && sp|Q9FFN2|GLYT3_ARATH Probable glycosyltransferase At5g03795 OS=Arabidopsis thaliana OX=3702 GN=At5g03795 PE=3 SV=2 && PF03016:Exostosin family	-	-
novel.1061	15.78544205	28.58700283	25.86413421	4.405531637	7.169321663	3.361242917	23.41219303	4.978698739	2.258680086	0.001065116	0.025145042	-	11	8207611	8215767	+	661	-	- && - && -	-	-
T459_27250	93.39719879	33.69182477	22.99034152	11.45438226	12.29026571	7.562796564	50.02645503	10.43581484	2.256979205	0.001496111	0.0318458	T459_27250	11	20902175	20904035	+	690	protein_coding	Extracellular ribonuclease LE && sp|P80022|RNLE_SOLLC Extracellular ribonuclease LE OS=Solanum lycopersicum OX=4081 PE=1 SV=2 && PF00445:Ribonuclease T2 family	-	-
novel.3735	255.1979798	123.5366908	67.05516276	28.19540248	33.7982307	31.09149698	148.5966111	31.02837672	2.256965018	7.52E-05	0.003433591	-	6	216834714	216843551	+	1069	-	- && - && -	-	-
T459_35574	272.2988753	883.1341947	999.1219252	140.0959061	168.9911535	142.0125133	718.1849984	150.3665243	2.256899961	1.63E-05	0.001075844	T459_35574	PGAv.1.6.scaffold6043	12	1426	-	1239	protein_coding	hypothetical protein && sp|Q8VZG8|MIK2_ARATH MDIS1-interacting receptor like kinase 2 OS=Arabidopsis thaliana OX=3702 GN=MIK2 PE=1 SV=3 && PF13855:Leucine rich repeat	-	-
T459_26789	469.616901	102.0964387	179.1330777	49.34195434	51.20944045	56.30081886	250.2821391	52.28407122	2.256834312	0.000187462	0.006936592	T459_26789	11	2561818	2564662	+	1842	protein_coding	putative serine/threonine-protein kinase && sp|Q9C6K9|LRL11_ARATH LEAF RUST 10 DISEASE-RESISTANCE LOCUS RECEPTOR-LIKE PROTEIN KINASE-like 1.1 OS=Arabidopsis thaliana OX=3702 GN=LRK10L-1.1 PE=2 SV=1 && PF00069:Protein kinase domain	-	-
T459_03963	2590.12795	422.6792562	424.3633872	215.8710502	228.3941044	275.6219192	1145.723531	239.9623579	2.254862654	0.002132462	0.04129676	T459_03963	1	306580843	306586889	-	792	protein_coding	hypothetical protein && - && PF12906:RING-variant domain	-	-
novel.3874	181.5325836	62.2788276	35.44344318	24.67097717	24.58053142	9.243418022	93.08495145	19.49830887	2.25436288	0.002511563	0.046303447	-	6	143701891	143710832	-	1270	-	- && sp|Q9SSG3|HIPL1_ARATH HIPL1 protein OS=Arabidopsis thaliana OX=3702 GN=HIPL1 PE=3 SV=2 && -	-	-
novel.632	128.9144434	59.21593444	80.46619532	15.85991389	24.58053142	15.96590386	89.53219105	18.80211639	2.253440441	5.74E-06	0.000486054	-	10	4657623	4663080	+	762	-	- && - && -	-	-
T459_00580	211.7880142	51.04821935	94.83515877	25.5520835	26.62890903	22.68838969	119.2237974	24.95646074	2.253201057	0.000191593	0.007040667	T459_00580	1	10756355	10760042	-	3174	protein_coding	hypothetical protein && sp|Q9LRR4|R13L1_ARATH Putative disease resistance RPP13-like protein 1 OS=Arabidopsis thaliana OX=3702 GN=RPPL1 PE=3 SV=1 && PF00931:NB-ARC domain	-	-
T459_31470	73.66539623	44.92243302	41.19102856	3.52442531	12.29026571	17.64652532	53.25961927	11.15373878	2.250324709	0.000740164	0.019405828	T459_31470	12	249299114	249302071	-	2958	protein_coding	hypothetical protein && sp|P0DO05|9DC1_SOLPI Receptor-like protein 9DC1 OS=Solanum pimpinellifolium OX=4084 GN=9DC1 PE=3 SV=1 && PF13855:Leucine rich repeat|PF08263:Leucine rich repeat N-terminal domain	-	-
T459_06355	8758.28943	2322.69398	2503.073433	1139.270481	833.6896905	884.0068872	4528.018948	952.322353	2.249191242	0.000104947	0.004402456	T459_06355	2	155859069	155862824	+	909	protein_coding	hypothetical protein && sp|P39173|YEAD_ECOLI Putative glucose-6-phosphate 1-epimerase OS=Escherichia coli (strain K12) OX=83333 GN=yeaD PE=1 SV=2 && PF01263:Aldose 1-epimerase	-	-
T459_17720	903.7165573	778.9958272	1014.44882	126.8793112	222.2489715	218.4807896	899.0537347	189.2030241	2.249080774	2.27E-11	1.35E-08	T459_17720	6	225394730	225406369	-	2691	protein_coding	ABC transporter A family member 3 && sp|Q9STT5|AB7A_ARATH ABC transporter A family member 7 OS=Arabidopsis thaliana OX=3702 GN=ABCA7 PE=3 SV=2 && PF00005:ABC transporter|PF12698:ABC-2 family transporter protein	-	-
T459_12725	2937.407675	526.8176237	698.3316236	305.7438956	291.8938106	278.9831621	1387.518974	292.2069561	2.247056826	0.000722921	0.019079198	T459_12725	4	218667983	218670729	+	423	protein_coding	Mediator of RNA polymerase II transcription subunit 28 && sp|Q9LFA5|MED28_ARATH Mediator of RNA polymerase II transcription subunit 28 OS=Arabidopsis thaliana OX=3702 GN=MED28 PE=1 SV=1 && -	-	-
T459_11634	1158.914537	298.121601	490.4606191	89.8728454	190.4991185	130.248163	649.1655857	136.8733756	2.245811154	0.000128126	0.005145246	T459_11634	4	24004229	24004720	-	492	protein_coding	hypothetical protein && sp|Q147F9|AATPC_ARATH AAA-ATPase At3g50940 OS=Arabidopsis thaliana OX=3702 GN=At3g50940 PE=2 SV=1 && PF14363:Domain associated at C-terminal with AAA	-	-
T459_02123	46.04087264	64.32075638	19.15861793	9.692169602	9.217699281	8.403107293	43.17341565	9.104325392	2.243973016	0.000530768	0.015363538	T459_02123	1	141307000	141308508	-	1089	protein_coding	Glucan endo-1,3-beta-glucosidase, basic isoform 2 && sp|P52401|E132_SOLTU Glucan endo-1,3-beta-glucosidase, basic isoform 2 OS=Solanum tuberosum OX=4113 GN=GLUB2 PE=2 SV=1 && PF00332:Glycosyl hydrolases family 17	-	-
T459_02410	51894.64074	13627.83264	13068.09329	4791.456209	5911.617805	5942.677478	26196.85556	5548.583831	2.23917786	0.000165398	0.006316408	T459_02410	1	193713079	193715704	+	552	protein_coding	ADP-ribosylation factor 1 && sp|P36397|ARF1_ARATH ADP-ribosylation factor 1 OS=Arabidopsis thaliana OX=3702 GN=ARF1 PE=1 SV=2 && PF00025:ADP-ribosylation factor family	-	-
T459_06596	98.65901281	54.11111251	51.72826842	13.21659491	18.43539856	11.76435021	68.16613124	14.47211456	2.236781096	1.13E-05	0.00082938	T459_06596	2	160109395	160110149	-	672	protein_coding	LOB domain-containing protein 38 && sp|Q9SZE8|LBD39_ARATH LOB domain-containing protein 39 OS=Arabidopsis thaliana OX=3702 GN=LBD39 PE=2 SV=1 && PF03195:Lateral organ boundaries (LOB) domain	LOB	LOB
T459_05329	670.8812871	111.2851182	156.1427362	76.65625049	56.33038449	66.38454761	312.7697138	66.45706087	2.2325646	0.001541552	0.032462639	T459_05329	2	135590424	135591958	+	510	protein_coding	hypothetical protein && sp|Q9CQU8|IMP1L_MOUSE Mitochondrial inner membrane protease subunit 1 OS=Mus musculus OX=10090 GN=Immp1l PE=1 SV=1 && PF00717:Peptidase S24-like	-	-
T459_23080	2156.028293	1284.373199	901.4129737	327.7715538	304.1840763	291.5878231	1447.271489	307.8478177	2.232560677	2.24E-08	4.74E-06	T459_23080	9	49372534	49373699	-	663	protein_coding	putative glutathione S-transferase && sp|Q03664|GSTX3_TOBAC Probable glutathione S-transferase OS=Nicotiana tabacum OX=4097 PE=2 SV=1 && PF00043:Glutathione S-transferase, C-terminal domain|PF02798:Glutathione S-transferase, N-terminal domain	-	-
novel.4545	17803.34772	2569.767362	3062.505077	1666.172065	1636.653717	1684.823012	7811.873388	1662.549598	2.232198827	0.002399016	0.0447428	-	8	126085078	126095714	+	4207	-	- && - && -	-	-
T459_17287	253.8825263	45.94339741	78.55033352	39.64978474	20.48377618	20.1674575	126.1254191	26.76700614	2.231896895	0.002054224	0.040413081	T459_17287	6	210022752	210024013	+	1032	protein_coding	hypothetical protein && sp|Q9C5V5|GLR28_ARATH Glutamate receptor 2.8 OS=Arabidopsis thaliana OX=3702 GN=GLR2.8 PE=2 SV=2 && PF00497:Bacterial extracellular solute-binding proteins, family 3|PF00060:Ligand-gated ion channel	-	-
T459_31624	61.82631469	14.29350142	45.98068304	10.57327593	5.120944045	10.08372875	40.70016638	8.592649575	2.230718457	0.002393298	0.044712182	T459_31624	PGAv.1.6.scaffold289	67173	71062	+	711	protein_coding	hypothetical protein && sp|Q9LPZ3|Y1141_ARATH G-type lectin S-receptor-like serine/threonine-protein kinase At1g11410 OS=Arabidopsis thaliana OX=3702 GN=At1g11410 PE=3 SV=3 && -	-	-
T459_08226	9889.579444	2460.524172	1370.799113	674.0463405	1344.759906	905.0146555	4573.634243	974.6069674	2.230411318	0.002090783	0.040827831	T459_08226	3	30283506	30285151	+	297	protein_coding	hypothetical protein && sp|Q93WF6|SAG21_ARATH Protein SENESCENCE-ASSOCIATED GENE 21, mitochondrial OS=Arabidopsis thaliana OX=3702 GN=SAG21 PE=2 SV=1 && -	-	-
T459_14251	4952.682443	972.9790607	910.9922827	528.6637965	410.6997124	517.6314092	2278.884595	485.6649727	2.229981839	0.001198748	0.027306816	T459_14251	5	29881527	29893554	-	924	protein_coding	hypothetical protein && - && PF12579:Protein of unknown function (DUF3755)	-	-
T459_26609	6357.586785	1043.425603	1395.705316	576.2435382	705.6660894	594.9399963	2932.239235	625.6165413	2.228512709	0.001205675	0.027395961	T459_26609	10	232549035	232551206	+	2172	protein_coding	Zinc finger CCCH domain-containing protein 30 && sp|Q10EL1|C3H24_ORYSJ Zinc finger CCCH domain-containing protein 24 OS=Oryza sativa subsp. japonica OX=39947 GN=Os03g0698800 PE=2 SV=1 && PF12796:Ankyrin repeats (3 copies)	C3H	C3H
T459_00108	1890.306685	248.094346	405.2047693	183.2701161	209.9587058	149.5753098	847.8686002	180.9347106	2.227995416	0.002507073	0.046251926	T459_00108	1	1522134	1524266	-	579	protein_coding	RNA polymerase II transcriptional coactivator KELP && sp|O65155|KELP_ARATH RNA polymerase II transcriptional coactivator KELP OS=Arabidopsis thaliana OX=3702 GN=KELP PE=1 SV=1 && PF08766:DEK C terminal domain|PF02229:Transcriptional Coactivator p15 (PC4)	Coactivator p15	Coactivator p15
T459_29835	349.9106321	68.40461392	77.59240263	47.57974168	33.7982307	24.36901115	165.3025495	35.24899451	2.226850832	0.002202653	0.042295585	T459_29835	12	35261978	35272602	+	1638	protein_coding	hypothetical protein && sp|Q9H816|DCR1B_HUMAN 5' exonuclease Apollo OS=Homo sapiens OX=9606 GN=DCLRE1B PE=1 SV=1 && PF07522:DNA repair metallo-beta-lactamase	-	-
T459_14985	574.8531813	566.6352347	204.9972119	85.46731377	91.152804	110.9210163	448.8285426	95.84704468	2.226185853	3.43E-06	0.000313917	T459_14985	5	207993911	207994741	+	831	protein_coding	Ethylene-responsive transcription factor 5 && sp|Q40478|ERF5_TOBAC Ethylene-responsive transcription factor 5 OS=Nicotiana tabacum OX=4097 GN=ERF5 PE=2 SV=1 && PF00847:AP2 domain	AP2/ERF-ERF	AP2/ERF->AP2/ERF-ERF
T459_34177	277.5606894	88.82390166	73.76067904	24.67097717	35.84660831	33.61242917	146.71509	31.37667155	2.222538548	0.000329934	0.010735468	T459_34177	PGAv.1.6.scaffold1511	329368	332252	-	606	protein_coding	ABC transporter I family member 20 && sp|Q9LZ98|AB20I_ARATH ABC transporter I family member 20 OS=Arabidopsis thaliana OX=3702 GN=ABCI20 PE=2 SV=1 && PF01435:Peptidase family M48	-	-
T459_22197	2133.665584	899.4696249	1804.741809	294.2895134	402.5062019	342.0064668	1612.625673	346.267394	2.219504404	5.68E-08	1.01E-05	T459_22197	8	139382736	139384939	+	951	protein_coding	Annexin D4 && sp|Q9ZVJ6|ANXD4_ARATH Annexin D4 OS=Arabidopsis thaliana OX=3702 GN=ANN4 PE=1 SV=1 && PF00191:Annexin	-	-
T459_34596	138.1226179	40.83857548	39.27516676	8.811063275	19.45958737	18.48683604	72.74545339	15.5858289	2.21900293	0.001511949	0.032060294	T459_34596	PGAv.1.6.scaffold1715	235481	236935	-	1455	protein_coding	Pentatricopeptide repeat-containing protein && sp|O80488|PPR23_ARATH Pentatricopeptide repeat-containing protein At1g09190 OS=Arabidopsis thaliana OX=3702 GN=PCMP-E70 PE=2 SV=1 && PF13041:PPR repeat family	-	-
novel.2836	1690.357753	268.5136338	382.2144278	135.6903744	197.6684401	170.583078	780.3619381	167.9806309	2.215388258	0.001626546	0.033752691	-	4	28604171	28622745	+	703	-	- && sp|A8MR89|AEL1_ARATH Protein AE7-like 1 OS=Arabidopsis thaliana OX=3702 GN=AEL1 PE=3 SV=1 && -	-	-
T459_11225	97.3435593	60.23689883	134.1103255	25.5520835	21.50796499	15.96590386	97.23026122	21.00865078	2.212828382	5.47E-06	0.000470935	T459_11225	4	3363568	3365628	-	1737	protein_coding	hypothetical protein && sp|Q1MX30|XA21_ORYSI Receptor kinase-like protein Xa21 OS=Oryza sativa subsp. indica OX=39946 GN=XA21 PE=1 SV=1 && PF00069:Protein kinase domain|PF13855:Leucine rich repeat	-	-
T459_13324	24973.88478	5236.526341	6186.31773	2713.807489	2608.608896	2531.015917	12132.24295	2617.810767	2.212362804	0.000428724	0.01309073	T459_13324	4	235545263	235551719	-	3657	protein_coding	Coatomer subunit alpha-1 && sp|Q94A40|COPA1_ARATH Coatomer subunit alpha-1 OS=Arabidopsis thaliana OX=3702 GN=At1g62020 PE=2 SV=2 && PF00400:WD domain, G-beta repeat|PF04053:Coatomer WD associated region|PF06957:Coatomer (COPI) alpha subunit C-terminus	-	-
T459_17932	2929.514954	743.2620737	586.2537087	296.9328324	358.4660831	264.6978797	1419.676912	306.6989317	2.210421441	0.000597879	0.016703232	T459_17932	6	230565125	230566090	+	966	protein_coding	Inositol-tetrakisphosphate 1-kinase 5 && sp|A0JJZ6|ITPK5_ORYSI Inositol-tetrakisphosphate 1-kinase 5 OS=Oryza sativa subsp. indica OX=39946 GN=ITPK5 PE=3 SV=1 && PF17927:Inositol 1,3,4-trisphosphate 5/6-kinase pre-ATP-grasp domain|PF05770:Inositol 1,3,4-trisphosphate 5/6-kinase ATP-grasp domain	-	-
novel.873	741.9157763	170.5010526	134.1103255	90.75395173	57.3545733	78.14889782	348.8423848	75.41914095	2.207452754	0.001552443	0.032561904	-	10	11065787	11070015	-	4229	-	- && - && -	-	-
novel.5057	132.8608039	56.15304128	42.14895945	13.21659491	22.5321538	14.2852824	77.05426822	16.67801037	2.207410494	0.000313093	0.010322996	-	9	263384847	263386227	-	1262	-	- && sp|Q94HW2|POLR1_ARATH Retrovirus-related Pol polyprotein from transposon RE1 OS=Arabidopsis thaliana OX=3702 GN=RE1 PE=2 SV=1 && -	-	-
T459_30560	7033.729886	1325.211774	1646.683211	707.528381	676.9888027	785.6905319	3335.208291	723.4025719	2.204708756	0.000779044	0.020115703	T459_30560	12	189431223	189432338	-	1116	protein_coding	hypothetical protein && sp|Q9SYG2|ASIL1_ARATH Trihelix transcription factor ASIL1 OS=Arabidopsis thaliana OX=3702 GN=ASIL1 PE=1 SV=1 && PF13837:Myb/SANT-like DNA-binding domain	Trihelix	Trihelix
novel.27	34.20179111	17.35639458	25.86413421	4.405531637	9.217699281	3.361242917	25.80743996	5.661491278	2.20433144	0.001706749	0.03513357	-	1	9371465	9375645	+	1216	-	- && sp|Q9ZT94|POLR2_ARATH Retrovirus-related Pol polyprotein from transposon RE2 OS=Arabidopsis thaliana OX=3702 GN=RE2 PE=4 SV=1 && -	-	-
novel.2656	1250.996282	244.0104885	284.5054763	145.382544	126.9994123	114.2822592	593.1707491	128.8880718	2.201441939	0.000987603	0.023753141	-	3	192221744	192222795	-	1052	-	- && - && -	-	-
T459_11551	134.1762574	25.52410967	82.38205711	14.97880757	17.41120975	20.1674575	80.6941414	17.51915827	2.199175457	0.001041939	0.024791065	T459_11551	4	15675101	15679703	+	3948	protein_coding	hypothetical protein && sp|Q6L3Z7|R1B14_SOLDE Putative late blight resistance protein homolog R1B-14 OS=Solanum demissum OX=50514 GN=R1B-14 PE=3 SV=1 && PF00931:NB-ARC domain	-	-
T459_34991	2628.276101	482.916155	664.8040423	280.1918121	249.9020694	294.949066	1258.665433	275.0143158	2.193787697	0.000804092	0.020548439	T459_34991	PGAv.1.6.scaffold2070	77501	78187	-	507	protein_coding	hypothetical protein && sp|Q8W4B2|APEM9_ARATH Protein APEM9 OS=Arabidopsis thaliana OX=3702 GN=APEM9 PE=1 SV=1 && -	-	-
novel.763	872.1456732	131.7044059	278.7578909	81.06178213	101.3946921	98.31635533	427.53599	93.59094318	2.190623229	0.001213826	0.027535273	-	10	199272479	199278274	+	707	-	- && - && -	-	-
T459_06260	2979.502187	723.8637503	710.7847253	348.9181057	317.4985308	300.8312411	1471.383554	322.4159592	2.189778624	0.00038741	0.012089316	T459_06260	2	154128215	154131714	+	1428	protein_coding	hypothetical protein && sp|Q9SL49|AKB9B_ARATH RNA demethylase ALKBH9B OS=Arabidopsis thaliana OX=3702 GN=ALKBH9B PE=1 SV=1 && PF13532:2OG-Fe(II) oxygenase superfamily	-	-
T459_23898	1821.903103	654.438172	515.3668224	212.3466249	214.0554611	229.4048291	997.2360325	218.602305	2.188926486	4.31E-05	0.002245311	T459_23898	9	240391736	240404935	+	654	protein_coding	Ras-related protein RABA1i && sp|Q9FJH0|RAA1F_ARATH Ras-related protein RABA1f OS=Arabidopsis thaliana OX=3702 GN=RABA1F PE=2 SV=1 && PF00071:Ras family	-	-
T459_04093	24.99361658	54.11111251	38.31723587	7.04885062	5.120944045	13.44497167	39.14065498	8.538255444	2.188242318	0.000599661	0.016735887	T459_04093	2	3395033	3396921	-	1488	protein_coding	hypothetical protein && sp|Q8VZG2|HSR4_ARATH Protein HYPER-SENSITIVITY-RELATED 4 OS=Arabidopsis thaliana OX=3702 GN=HSR4 PE=2 SV=1 && PF14363:Domain associated at C-terminal with AAA|PF00004:ATPase family associated with various cellular activities (AAA)	-	-
T459_01129	11779.88613	2035.802988	2145.765208	948.9515147	1120.462557	1432.729793	5320.484775	1167.381288	2.188162717	0.002105038	0.040860742	T459_01129	1	38384252	38385571	-	1320	protein_coding	CBL-interacting serine/threonine-protein kinase 12 && sp|Q9LZW4|CIPKE_ARATH CBL-interacting serine/threonine-protein kinase 14 OS=Arabidopsis thaliana OX=3702 GN=CIPK14 PE=1 SV=1 && PF00069:Protein kinase domain|PF03822:NAF domain	-	-
T459_12050	4651.44359	671.7945666	1216.572239	500.468394	446.5463207	488.2205337	2179.936799	478.4117495	2.187692527	0.001458597	0.031316201	T459_12050	4	118743435	118760820	+	2043	protein_coding	O-fucosyltransferase 27 [Source:Projected from Arabidopsis thaliana (AT3G30300) UniProtKB/Swiss-Prot;Acc:Q8GZ81] && sp|Q8GZ81|OFT27_ARATH O-fucosyltransferase 27 OS=Arabidopsis thaliana OX=3702 GN=OFUT27 PE=2 SV=1 && PF10250:GDP-fucose protein O-fucosyltransferase	-	-
novel.2034	1819.272196	513.5450866	503.8716516	215.8710502	195.6200625	211.7583038	945.5629781	207.7498055	2.185584744	0.000139366	0.005507945	-	2	157845062	157852369	+	2141	-	- && - && -	-	-
T459_22531	6708.812871	1025.048244	1677.337	799.163439	645.2389496	627.7121148	3137.066038	690.7048345	2.183093823	0.001444084	0.031053505	T459_22531	9	4129520	4134873	-	906	protein_coding	Splicing factor 3A subunit 2 && sp|Q6AXT8|SF3A2_RAT Splicing factor 3A subunit 2 OS=Rattus norvegicus OX=10116 GN=Sf3a2 PE=2 SV=1 && PF12874:Zinc-finger of C2H2 type|PF16835:Pre-mRNA-splicing factor SF3a complex subunit 2 (Prp11)	-	-
T459_09545	4513.320973	1201.675083	975.1736528	484.6084801	519.2637261	474.7755621	2230.05657	492.8825894	2.177528224	0.000415217	0.012737566	T459_09545	3	243495307	243502853	+	1251	protein_coding	Mitochondrial carrier protein MTM1 && sp|Q944H5|MTM1_ARATH Mitochondrial carrier protein MTM1 OS=Arabidopsis thaliana OX=3702 GN=MTM1 PE=2 SV=1 && PF00153:Mitochondrial carrier protein	-	-
T459_16765	165.7471415	28.58700283	56.5179229	18.50323288	17.41120975	19.32714677	83.61735575	18.41386313	2.177181954	0.002185134	0.042077725	T459_16765	6	171697908	171699569	+	1299	protein_coding	hypothetical protein && sp|Q9FFG8|PP417_ARATH Pentatricopeptide repeat-containing protein At5g44230 OS=Arabidopsis thaliana OX=3702 GN=PCMP-H17 PE=2 SV=1 && PF01535:PPR repeat|PF13041:PPR repeat family	-	-
T459_13981	13534.7011	3120.067166	4181.368364	1570.131476	1297.647221	1742.804453	6945.378878	1536.86105	2.175944962	0.000225278	0.007977491	T459_13981	5	12830772	12840663	-	2451	protein_coding	hypothetical protein && sp|Q6GLZ0|GRTP1_XENLA Growth hormone-regulated TBC protein 1 OS=Xenopus laevis OX=8355 GN=grtp1 PE=2 SV=1 && PF00566:Rab-GTPase-TBC domain	-	-
T459_10545	243.3588983	104.1383675	67.05516276	21.14655186	48.13687402	22.68838969	138.1841428	30.65727186	2.173877524	0.00063512	0.017399246	T459_10545	3	274073281	274074768	-	963	protein_coding	hypothetical protein && sp|Q9SAH7|WRK40_ARATH Probable WRKY transcription factor 40 OS=Arabidopsis thaliana OX=3702 GN=WRKY40 PE=1 SV=1 && PF03106:WRKY DNA -binding domain	WRKY	WRKY
novel.4125	956.3346975	145.9979073	223.1978989	119.8304605	77.83834948	95.79542314	441.8435012	97.82141105	2.173822266	0.0023846	0.044712182	-	7	183096596	183100000	+	668	-	- && - && -	-	-
novel.5064	11006.39947	1800.981179	2552.88584	1053.803168	1159.381732	1195.762168	5120.088829	1136.315689	2.171697448	0.001374523	0.030031335	-	9	265938624	265946156	-	2178	-	- && sp|Q9ZR40|U2A2B_NICPL Splicing factor U2af large subunit B OS=Nicotiana plumbaginifolia OX=4092 GN=U2AF65B PE=2 SV=1 && PF00076:RNA recognition motif. (a.k.a. RRM, RBD, or RNP domain)	-	-
T459_21099	196.0025721	109.2431894	50.77033752	20.26544553	26.62890903	31.93180771	118.672033	26.27538743	2.170830523	0.000236278	0.008262516	T459_21099	8	222933	224918	+	1986	protein_coding	hypothetical protein && sp|Q6L400|R1B16_SOLDE Putative late blight resistance protein homolog R1B-16 OS=Solanum demissum OX=50514 GN=R1B-16 PE=3 SV=1 && PF00931:NB-ARC domain	-	-
T459_04907	57.87995418	34.71278916	24.90620331	7.04885062	6.145132854	12.60466094	39.16631555	8.599548138	2.16901398	0.000572147	0.016218597	T459_04907	2	117262115	117265600	-	3030	protein_coding	hypothetical protein && sp|C0LGP4|Y3475_ARATH Probable LRR receptor-like serine/threonine-protein kinase At3g47570 OS=Arabidopsis thaliana OX=3702 GN=At3g47570 PE=2 SV=1 && PF00069:Protein kinase domain|PF13855:Leucine rich repeat	-	-
T459_22203	2712.465125	518.6499086	656.1826642	242.3042401	328.7646077	293.2684445	1295.765899	288.1124308	2.168780042	0.000979152	0.023647944	T459_22203	8	139447044	139462082	-	2148	protein_coding	hypothetical protein && sp|Q08647|PUS7_YEAST Multisubstrate pseudouridine synthase 7 OS=Saccharomyces cerevisiae (strain ATCC 204508 / S288c) OX=559292 GN=PUS7 PE=1 SV=1 && PF01142:tRNA pseudouridine synthase D (TruD)	-	-
T459_27529	2716.411486	674.8574598	939.7302096	374.4701892	288.8212441	299.9909304	1443.666385	321.0941212	2.16818491	0.000131119	0.005242261	T459_27529	11	53525179	53526151	-	525	protein_coding	hypothetical protein && sp|Q9VQP9|OSTC_DROME Putative oligosaccharyltransferase complex subunit CG9662 OS=Drosophila melanogaster OX=7227 GN=CG9662 PE=2 SV=3 && PF04756:OST3 / OST6 family, transporter family	-	-
T459_22769	876.0920337	205.2138418	658.098526	120.7115669	141.3380556	125.2062987	579.8014672	129.0853071	2.16693543	8.13E-05	0.003654222	T459_22769	9	15369882	15371468	+	1464	protein_coding	hypothetical protein && sp|O49879|CF0_SOLLC Receptor-like protein Cf-9 homolog OS=Solanum lycopersicum OX=4081 GN=HCR9-0 PE=2 SV=2 && PF13855:Leucine rich repeat	-	-
T459_21041	2911.098605	505.3773715	676.299213	287.2406628	276.5309784	347.8886419	1364.258396	303.886761	2.166025368	0.001358808	0.029828653	T459_21041	7	250358744	250362625	-	1119	protein_coding	hypothetical protein && - && -	-	-
T459_26557	1010.268291	252.1782036	198.2916956	112.7816099	98.32212566	115.9628806	486.9127301	109.0222054	2.157664197	0.000999155	0.023940205	T459_26557	10	231561202	231573611	+	723	protein_coding	Two-component response regulator ARR9 && sp|O80366|ARR9_ARATH Two-component response regulator ARR9 OS=Arabidopsis thaliana OX=3702 GN=ARR9 PE=1 SV=1 && PF00072:Response regulator receiver domain	Others	Others
T459_34248	71.03448922	38.7966467	53.64413021	9.692169602	15.36283213	11.76435021	54.49175538	12.27311732	2.15236057	2.02E-05	0.001248945	T459_34248	PGAv.1.6.scaffold1577	56887	57811	-	747	protein_coding	Protein REVERSION-TO-ETHYLENE SENSITIVITY1 && sp|F4ITL6|RTE1_ARATH Protein REVERSION-TO-ETHYLENE SENSITIVITY1 OS=Arabidopsis thaliana OX=3702 GN=RTE1 PE=1 SV=1 && PF05608:Protein of unknown function (DUF778)	-	-
T459_09060	845.8366031	238.9056665	227.0296225	101.3272277	81.93510472	111.761327	437.2572974	98.34121979	2.150724269	0.000303683	0.010098188	T459_09060	3	190636594	190636851	-	258	protein_coding	hypothetical protein && - && -	-	-
T459_06689	103.9208268	30.62893161	29.6958578	11.45438226	15.36283213	10.08372875	54.74853874	12.30031438	2.150507547	0.001920223	0.038584165	T459_06689	2	161666007	161670713	+	1245	protein_coding	Transcription factor HHO5 [Source:Projected from Arabidopsis thaliana (AT4G37180) UniProtKB/Swiss-Prot;Acc:F4JRB0] && sp|Q8VZS3|HHO2_ARATH Transcription factor HHO2 OS=Arabidopsis thaliana OX=3702 GN=HHO2 PE=1 SV=1 && PF00249:Myb-like DNA-binding domain	GARP-G2-like	GARP->GARP-G2-like
T459_06471	44.72541914	39.81761109	24.90620331	8.811063275	8.193510472	7.562796564	36.48307785	8.189123437	2.149966097	0.000112955	0.004659523	T459_06471	2	157675995	157679806	+	1920	protein_coding	putative receptor-like protein kinase && sp|Q9FF31|LRL21_ARATH LEAF RUST 10 DISEASE-RESISTANCE LOCUS RECEPTOR-LIKE PROTEIN KINASE-like 2.1 OS=Arabidopsis thaliana OX=3702 GN=LRK10L-2.1 PE=3 SV=1 && PF13947:Wall-associated receptor kinase galacturonan-binding|PF00069:Protein kinase domain|PF14380:Wall-associated receptor kinase C-terminal	-	-
T459_10951	2391.49447	397.1551465	702.1633472	283.7162374	257.071391	247.0513544	1163.604321	262.6129943	2.147132091	0.001032764	0.024594218	T459_10951	3	280937740	280940915	+	1086	protein_coding	putative mitochondrial adenine nucleotide transporter BTL1 && sp|Q9LJX5|BRTL1_ARATH Probable mitochondrial adenine nucleotide transporter BTL1 OS=Arabidopsis thaliana OX=3702 GN=At3g20240 PE=2 SV=1 && PF00153:Mitochondrial carrier protein	-	-
T459_26587	4569.885473	788.1845067	1030.733645	429.9798878	448.5946983	566.3694315	2129.601208	481.6480059	2.144227118	0.00163011	0.033800909	T459_26587	10	232124405	232127925	-	942	protein_coding	Transcription initiation factor IIB && sp|Q9SS44|TF2B2_ARATH Transcription initiation factor IIB-2 OS=Arabidopsis thaliana OX=3702 GN=TFIIB2 PE=2 SV=1 && PF00382:Transcription factor TFIIB repeat|PF08271:TFIIB zinc-binding	-	-
T459_19347	2142.873758	536.0063031	587.2116396	272.2618552	217.1280275	250.4125973	1088.697234	246.6008267	2.141671727	0.000327413	0.010666161	T459_19347	7	88568796	88571082	+	663	protein_coding	hypothetical protein && sp|Q5XJ97|C1D_DANRE Nuclear nucleic acid-binding protein C1D OS=Danio rerio OX=7955 GN=c1d PE=2 SV=1 && PF04000:Sas10/Utp3/C1D family	-	-
T459_30219	690.6130897	390.0083958	240.4406551	96.92169602	108.5640137	94.11480168	440.3540468	99.86683715	2.139608519	3.37E-06	0.000310735	T459_30219	12	101651041	101652723	+	501	protein_coding	hypothetical protein && sp|Q9LVH4|CAR4_ARATH Protein C2-DOMAIN ABA-RELATED 4 OS=Arabidopsis thaliana OX=3702 GN=CAR4 PE=1 SV=1 && PF00168:C2 domain	-	-
T459_15028	2624.329741	742.2411093	610.2019812	249.3530907	334.9097405	318.4777664	1325.590944	300.9135325	2.13885029	0.000412462	0.012708039	T459_15028	5	215347931	215352971	+	624	protein_coding	Ras-related protein RABH1b && sp|Q9LFT9|RAH1E_ARATH Ras-related protein RABH1e OS=Arabidopsis thaliana OX=3702 GN=RABH1E PE=2 SV=1 && PF00071:Ras family	-	-
T459_05690	284.1379569	171.522017	96.75102056	44.05531637	44.04011879	37.81398282	184.1369981	41.96980599	2.131052682	1.36E-05	0.000958334	T459_05690	2	143611863	143615057	-	1644	protein_coding	Internal alternative NAD(P)H-ubiquinone oxidoreductase A1, mitochondrial && sp|O80874|NDA2_ARATH Internal alternative NAD(P)H-ubiquinone oxidoreductase A2, mitochondrial OS=Arabidopsis thaliana OX=3702 GN=NDA2 PE=1 SV=1 && PF07992:Pyridine nucleotide-disulphide oxidoreductase	-	-
T459_20032	1247.049922	232.7798802	291.2109926	138.3336934	139.289678	126.8869201	590.3469316	134.8367639	2.129507171	0.001439393	0.031001529	T459_20032	7	215914143	215915093	-	951	protein_coding	hypothetical protein && - && PF07800:Protein of unknown function (DUF1644)	-	-
T459_05756	1232.579933	371.6310368	214.5765208	88.11063275	191.5233073	136.1303381	606.262497	138.5880927	2.128885281	0.001911444	0.038436096	T459_05756	2	144850421	144854536	-	2484	protein_coding	G-type lectin S-receptor-like serine/threonine-protein kinase && sp|Q9LPZ9|SD113_ARATH G-type lectin S-receptor-like serine/threonine-protein kinase SD1-13 OS=Arabidopsis thaliana OX=3702 GN=SD113 PE=1 SV=2 && PF07714:Protein tyrosine kinase|PF08276:PAN-like domain|PF01453:D-mannose binding lectin|PF00954:S-locus glycoprotein domain	-	-
T459_14026	90.76629178	103.1174031	34.48551228	27.31429615	11.2660769	13.44497167	76.12306905	17.34178157	2.128291134	0.000729144	0.019190705	T459_14026	5	14390968	14398567	-	1341	protein_coding	1-aminocyclopropane-1-carboxylate oxidase-like protein 11 && sp|Q84MB3|ACCH1_ARATH 1-aminocyclopropane-1-carboxylate oxidase homolog 1 OS=Arabidopsis thaliana OX=3702 GN=At1g06620 PE=2 SV=1 && PF14226:non-haem dioxygenase in morphine synthesis N-terminal|PF03171:2OG-Fe(II) oxygenase superfamily	-	-
T459_16214	3463.589076	1301.729593	766.3447173	444.9586954	454.7398312	366.375478	1843.887796	422.0246682	2.127104185	0.000222755	0.007929337	T459_16214	6	35428330	35431729	-	3243	protein_coding	hypothetical protein && sp|Q1MX30|XA21_ORYSI Receptor kinase-like protein Xa21 OS=Oryza sativa subsp. indica OX=39946 GN=XA21 PE=1 SV=1 && PF00069:Protein kinase domain|PF08263:Leucine rich repeat N-terminal domain|PF13855:Leucine rich repeat	-	-
T459_00954	1935.032105	297.1006366	451.1854523	201.773349	208.934517	205.8761287	894.4393978	205.5279982	2.12108022	0.002266815	0.042952914	T459_00954	1	24614851	24618719	-	540	protein_coding	Vacuolar protein sorting-associated protein 25 && sp|Q8VZC9|VPS25_ARATH Vacuolar protein sorting-associated protein 25 OS=Arabidopsis thaliana OX=3702 GN=VPS25 PE=1 SV=1 && PF05871:ESCRT-II complex subunit	-	-
T459_22199	42.09451213	30.62893161	34.48551228	2.643318982	10.24188809	11.76435021	35.73631867	8.216519094	2.120784878	0.001223227	0.027702435	T459_22199	8	139407161	139410250	-	957	protein_coding	Annexin D3 && sp|Q9SE45|ANXD3_ARATH Annexin D3 OS=Arabidopsis thaliana OX=3702 GN=ANN3 PE=2 SV=2 && PF00191:Annexin	-	-
T459_33330	4644.866323	775.9329341	1329.608085	588.5790268	495.7073835	468.0530762	2250.135781	517.4464955	2.120285925	0.00120933	0.027456119	T459_33330	PGAv.1.6.scaffold1132	614378	618689	-	504	protein_coding	Signal peptidase complex subunit 3B && sp|Q53YF3|SPC3B_ARATH Signal peptidase complex subunit 3B OS=Arabidopsis thaliana OX=3702 GN=At5g27430 PE=2 SV=1 && PF04573:Signal peptidase subunit	-	-
T459_31316	3513.576309	813.7086164	1164.84397	423.8121435	393.2885026	447.8856187	1830.709632	421.6620883	2.11786276	0.000249295	0.008643836	T459_31316	12	246730333	246735952	-	726	protein_coding	60S ribosomal protein L13a-4 && sp|Q9FKC0|R13A4_ARATH 60S ribosomal protein L13a-4 OS=Arabidopsis thaliana OX=3702 GN=RPL13AD PE=2 SV=1 && PF00572:Ribosomal protein L13	-	-
T459_12610	503.8186921	294.0377434	98.66688235	46.69863536	104.4672585	55.46050813	298.841106	68.87546733	2.117849094	0.00112306	0.026039523	T459_12610	4	211095095	211096240	+	453	protein_coding	Heavy metal-associated isoprenylated plant protein 26 && sp|O81464|HIP24_ARATH Heavy metal-associated isoprenylated plant protein 24 OS=Arabidopsis thaliana OX=3702 GN=HIPP24 PE=1 SV=1 && PF00403:Heavy-metal-associated domain	-	-
T459_09726	11616.76989	4373.811434	4958.250321	1812.435716	1440.009465	1575.582617	6982.943883	1609.342599	2.117236103	3.62E-06	0.000327519	T459_09726	3	251267472	251268635	+	618	protein_coding	Nascent polypeptide-associated complex subunit alpha-like protein 4 && sp|Q94JX9|NACA2_ARATH Nascent polypeptide-associated complex subunit alpha-like protein 2 OS=Arabidopsis thaliana OX=3702 GN=At3g49470 PE=2 SV=2 && PF01849:NAC domain	-	-
T459_29346	2123.141956	532.94341	497.1661354	249.3530907	238.6359925	241.1691793	1051.083834	243.0527542	2.111955705	0.000603504	0.016808739	T459_29346	12	7839463	7848539	-	1608	protein_coding	ATP-dependent 6-phosphofructokinase 5, chloroplastic && sp|Q8VYN6|PFKA5_ARATH ATP-dependent 6-phosphofructokinase 5, chloroplastic OS=Arabidopsis thaliana OX=3702 GN=PFK5 PE=1 SV=1 && PF00365:Phosphofructokinase	-	-
novel.1918	952.388337	463.5178317	227.9875534	127.7604175	133.1445452	120.1644343	547.964574	127.0231323	2.108098416	0.000114792	0.004728157	-	2	82316575	82324466	+	1060	-	- && - && -	-	-
T459_25682	90075.67869	16837.74467	25627.52528	10972.4171	9298.610197	10501.36318	44180.31621	10257.46349	2.106710854	0.000838798	0.021236306	T459_25682	10	181584019	181587432	-	1950	protein_coding	hypothetical protein && sp|P27322|HSP72_SOLLC Heat shock cognate 70 kDa protein 2 OS=Solanum lycopersicum OX=4081 GN=HSC-2 PE=2 SV=1 && PF00012:Hsp70 protein	-	-
T459_15694	61.82631469	51.04821935	61.30757738	11.45438226	23.55634261	5.882175105	58.06070381	13.63096666	2.106424868	0.000374015	0.011803536	T459_15694	6	992497	993543	+	1047	protein_coding	hypothetical protein && - && -	-	-
T459_03337	230.2043632	134.7672991	198.2916956	37.00646575	45.06430759	48.7380223	187.7544526	43.60293188	2.104546725	1.05E-08	2.50E-06	T459_03337	1	254936978	254939107	+	2130	protein_coding	hypothetical protein && sp|Q40235|CF9_SOLPI Receptor-like protein Cf-9 OS=Solanum pimpinellifolium OX=4084 GN=CF-9 PE=1 SV=1 && PF13855:Leucine rich repeat|PF08263:Leucine rich repeat N-terminal domain	-	-
T459_10955	1362.80983	203.171913	339.1075374	154.1936073	130.0719787	158.8187278	635.0297602	147.6947713	2.103220553	0.002590178	0.047328251	T459_10955	3	280996419	281002309	+	777	protein_coding	hypothetical protein && - && PF12906:RING-variant domain	-	-
T459_16221	911.6092783	287.9119571	543.1468184	111.0193973	147.4831885	147.8946884	580.8893513	135.465758	2.099664999	1.46E-05	0.001000189	T459_16221	6	36324115	36329484	+	1554	protein_coding	hypothetical protein && - && PF05056:Protein of unknown function (DUF674)	-	-
T459_18595	1985.019338	454.3291522	311.3275414	202.6544553	217.1280275	225.2032755	916.8920104	214.9952528	2.09185621	0.002574951	0.047121603	T459_18595	6	242162317	242164210	-	1041	protein_coding	hypothetical protein && sp|Q94KL7|SILD_FORIN Secoisolariciresinol dehydrogenase (Fragment) OS=Forsythia intermedia OX=55183 PE=1 SV=1 && PF13561:Enoyl-(Acyl carrier protein) reductase	-	-
T459_17235	288.0843174	165.3962307	80.46619532	48.46084801	63.49970616	13.44497167	177.9822478	41.80184195	2.091656896	0.002734549	0.049133988	T459_17235	6	208198983	208202541	-	1098	protein_coding	hypothetical protein && sp|Q9SSA7|GLIP5_ARATH GDSL esterase/lipase 5 OS=Arabidopsis thaliana OX=3702 GN=GLIP5 PE=2 SV=2 && PF00657:GDSL-like Lipase/Acylhydrolase	-	-
T459_19394	3201.813829	544.1740182	636.0661154	340.1070424	344.1274398	343.6870883	1460.684654	342.6405235	2.091509723	0.002651572	0.048168164	T459_19394	7	100279643	100279999	-	357	protein_coding	hypothetical protein && sp|A7Z0Q4|RL18_BACVZ 50S ribosomal protein L18 OS=Bacillus velezensis (strain DSM 23117 / BGSC 10A6 / FZB42) OX=326423 GN=rplR PE=3 SV=1 && PF00861:Ribosomal L18 of archaea, bacteria, mitoch. and chloroplast	-	-
T459_21257	12208.72397	2627.962332	2529.895498	1354.260425	1361.146927	1394.0755	5788.8606	1369.827617	2.07918095	0.001391902	0.030313893	T459_21257	8	3161077	3165860	-	1248	protein_coding	Isocitrate dehydrogenase [NADP] && sp|P50217|IDHC_SOLTU Isocitrate dehydrogenase [NADP] OS=Solanum tuberosum OX=4113 GN=ICDH-1 PE=2 SV=1 && PF00180:Isocitrate/isopropylmalate dehydrogenase	-	-
T459_18103	2779.553254	3117.004273	6277.321166	1145.438226	716.9321663	1022.658158	4057.959564	961.6761832	2.077097949	1.67E-06	0.000177513	T459_18103	6	234281145	234281582	-	438	protein_coding	Histone H2B && sp|O49118|H2B_CAPAN Histone H2B OS=Capsicum annuum OX=4072 GN=HIS2B PE=2 SV=3 && PF00125:Core histone H2A/H2B/H3/H4	-	-
T459_34015	1523.295158	245.0314529	381.2564969	170.0535212	183.3297968	156.2977956	716.5277025	169.8937046	2.075782189	0.002341546	0.044032367	T459_34015	PGAv.1.6.scaffold1402	148238	151745	-	882	protein_coding	XRI1 [Source:Projected from Arabidopsis thaliana (AT5G48720) UniProtKB/TrEMBL;Acc:A0A178UAQ4] && sp|Q6NLW5|XRI1_ARATH Protein XRI1 OS=Arabidopsis thaliana OX=3702 GN=XRI1 PE=1 SV=2 && -	-	-
novel.2050	186.7943976	37.77568232	66.09723187	21.14655186	22.5321538	25.20932188	96.88910392	22.96267585	2.071861595	0.001886132	0.038079796	-	2	161711186	161711876	+	554	-	- && - && -	-	-
T459_03604	489.3487035	123.5366908	133.1523946	51.10416699	62.47551735	63.86361543	248.679263	59.14776659	2.069783935	0.000841285	0.021279516	T459_03604	1	286571809	286572030	-	222	protein_coding	hypothetical protein && - && -	-	-
T459_21599	3045.274862	812.687652	721.3219652	372.7079765	378.9498593	339.4855346	1526.42816	363.7144568	2.068929433	0.000606299	0.016852133	T459_21599	8	101535461	101597546	+	1470	protein_coding	Peptidyl-prolyl cis-trans isomerase CYP57 && sp|Q6Q152|CPY57_ARATH Peptidyl-prolyl cis-trans isomerase CYP57 OS=Arabidopsis thaliana OX=3702 GN=CYP57 PE=1 SV=1 && PF00160:Cyclophilin type peptidyl-prolyl cis-trans isomerase/CLD	-	-
T459_31482	5803.78086	1717.262099	1684.042516	616.7744292	824.4719912	754.5990349	3068.361825	731.9484851	2.067498371	0.000218205	0.00783594	T459_31482	12	249497681	249498854	-	813	protein_coding	hypothetical protein && sp|P19992|HSD_STREX 3-alpha-(or 20-beta)-hydroxysteroid dehydrogenase OS=Streptomyces exfoliatus OX=1905 PE=1 SV=1 && PF00106:short chain dehydrogenase	-	-
T459_21871	1835.057638	676.8993885	386.0461513	180.6267971	244.7811253	266.3785012	966.0010594	230.5954746	2.066092731	0.000570336	0.016218597	T459_21871	8	126517610	126521746	+	3798	protein_coding	hypothetical protein && sp|O82345|BAG6_ARATH BAG family molecular chaperone regulator 6 OS=Arabidopsis thaliana OX=3702 GN=BAG6 PE=1 SV=1 && PF02179:BAG domain	-	-
T459_29476	4822.452546	1166.962294	888.0019412	555.0969863	523.3604814	568.8903637	2292.47226	549.1159438	2.061448271	0.001657978	0.034274511	T459_29476	12	12997296	13006637	+	4209	protein_coding	Endoribonuclease Dicer-like protein 2 && sp|Q3EBC8|DCL2_ARATH Endoribonuclease Dicer homolog 2 OS=Arabidopsis thaliana OX=3702 GN=At3g03300 PE=1 SV=2 && PF00270:DEAD/DEAH box helicase|PF02170:PAZ domain|PF00636:Ribonuclease III domain|PF00271:Helicase conserved C-terminal domain|PF03368:Dicer dimerisation domain	-	-
novel.2403	328.863376	78.61425779	95.79308966	40.53089106	48.13687402	31.93180771	167.7569078	40.1998576	2.05945653	0.001301612	0.028807683	-	3	184354839	184368319	+	2411	-	- && - && -	-	-
T459_02968	105.2362803	60.23689883	45.98068304	13.21659491	15.36283213	21.84807896	70.48462073	16.80916867	2.058626179	9.91E-05	0.004248648	T459_02968	1	238384285	238385578	-	345	protein_coding	hypothetical protein && - && -	-	-
T459_18578	712.9757992	140.8930854	207.8710046	72.25071885	85.00767114	97.4760446	353.9132964	84.9114782	2.057756485	0.001403697	0.030447243	T459_18578	6	241984239	241986889	+	390	protein_coding	Outer envelope pore protein 16-4, chloroplastic && sp|Q9LZH8|OP164_ARATH Outer envelope pore protein 16-4, chloroplastic OS=Arabidopsis thaliana OX=3702 GN=OEP164 PE=2 SV=1 && PF02466:Tim17/Tim22/Tim23/Pmp24 family	-	-
T459_29483	3018.965792	635.0398487	701.2054163	343.6314677	373.8289153	328.5614952	1451.737019	348.6739594	2.057493538	0.001361964	0.029828653	T459_29483	12	13294308	13294946	-	639	protein_coding	hypothetical protein && sp|Q6DDA4|SNR27_XENTR U4/U6.U5 small nuclear ribonucleoprotein 27 kDa protein OS=Xenopus tropicalis OX=8364 GN=snrnp27 PE=2 SV=1 && PF08648:U4/U6.U5 small nuclear ribonucleoproteins	-	-
T459_01068	3799.02972	676.8993885	895.6653884	407.0711233	457.8123976	429.3987827	1790.531499	431.4274345	2.052920648	0.00203564	0.040163378	T459_01068	1	31887562	31907130	+	2337	protein_coding	Nudix hydrolase 3 && sp|Q8L831|NUDT3_ARATH Nudix hydrolase 3 OS=Arabidopsis thaliana OX=3702 GN=NUDT3 PE=1 SV=1 && PF03571:Peptidase family M49|PF00293:NUDIX domain	-	-
novel.5474	1257.57355	245.0314529	259.599273	140.0959061	124.9510347	159.6590386	587.4014253	141.5686598	2.051705937	0.002610729	0.047584721	-	PGAv.1.6.scaffold504	659046	662843	-	1325	-	- && - && -	-	-
T459_20350	142.0689784	109.2431894	48.85447573	21.14655186	22.5321538	28.5705648	100.0555479	24.08309015	2.049144425	0.00010449	0.00439679	T459_20350	7	234145238	234145702	+	465	protein_coding	hypothetical protein && sp|Q39203|SD22_ARATH G-type lectin S-receptor-like serine/threonine-protein kinase SD2-2 OS=Arabidopsis thaliana OX=3702 GN=SD22 PE=1 SV=1 && PF00069:Protein kinase domain	-	-
T459_16830	702.4521712	160.2914087	206.9130737	108.3760783	88.08023757	62.18299397	356.5522179	86.21310327	2.04693463	0.001244422	0.027927277	T459_16830	6	181299833	181300678	+	846	protein_coding	hypothetical protein && sp|Q5ZJE4|SPRNG_CHICK SREBP regulating gene protein OS=Gallus gallus OX=9031 GN=SPRING PE=2 SV=1 && PF15024:Glycosyltransferase family 18|PF10218:Uncharacterized conserved protein (DUF2054)	-	-
T459_24092	503.8186921	242.9895241	147.5213581	68.72629354	65.54808377	82.35045147	298.1098581	72.20827626	2.042989753	8.72E-05	0.003853122	T459_24092	9	257789155	257806761	-	2715	protein_coding	Beta-amyrin synthase && sp|E7DN63|BAMS_SOLLC Beta-amyrin synthase OS=Solanum lycopersicum OX=4081 GN=TTS1 PE=1 SV=1 && PF13249:Squalene-hopene cyclase N-terminal domain|PF13243:Squalene-hopene cyclase C-terminal domain	-	-
T459_06734	330.1788295	198.0670911	114.9517076	46.69863536	71.69321663	37.81398282	214.3992094	52.0686116	2.042562619	8.18E-05	0.003667738	T459_06734	2	162417382	162420164	+	2334	protein_coding	hypothetical protein && sp|Q9SCZ4|FERON_ARATH Receptor-like protein kinase FERONIA OS=Arabidopsis thaliana OX=3702 GN=FER PE=1 SV=1 && PF12819:Malectin-like domain|PF07714:Protein tyrosine kinase	-	-
T459_13314	7908.506467	1351.756848	1857.428009	800.0445453	856.2218443	1044.506237	3705.897108	900.2575421	2.041242662	0.002472521	0.045862734	T459_13314	4	235276298	235289687	-	2502	protein_coding	hypothetical protein && sp|Q6DRN3|NOC3L_DANRE Nucleolar complex protein 3 homolog OS=Danio rerio OX=7955 GN=noc3l PE=2 SV=1 && PF07540:Nucleolar complex-associated protein|PF03914:CBF/Mak21 family	-	-
T459_11007	1531.187879	372.6520012	488.5447573	233.4931768	173.0879087	174.7846317	797.4615458	193.7885724	2.040097565	0.000518801	0.015116025	T459_11007	3	281798897	281799678	+	447	protein_coding	17.4 kDa class III heat shock protein && sp|Q9SYG1|HS174_ARATH 17.4 kDa class III heat shock protein OS=Arabidopsis thaliana OX=3702 GN=HSP17.4B PE=2 SV=1 && PF00011:Hsp20/alpha crystallin family	-	-
T459_23511	147.3307925	90.86583044	42.14895945	32.60093412	19.45958737	15.96590386	93.44852745	22.67547511	2.038268529	0.000795103	0.020383557	T459_23511	9	157110458	157114549	+	1641	protein_coding	WRKY33 [Source:Projected from Arabidopsis thaliana (AT2G38470) UniProtKB/TrEMBL;Acc:A0A384L4W4] && sp|Q6IEQ7|WRK24_ORYSJ WRKY transcription factor WRKY24 OS=Oryza sativa subsp. japonica OX=39947 GN=WRKY24 PE=2 SV=1 && PF03106:WRKY DNA -binding domain	WRKY	WRKY
T459_16586	3875.326023	717.737964	811.3674694	393.8545284	495.7073835	427.7181612	1801.477152	439.0933577	2.036339756	0.002664931	0.048378617	T459_16586	6	137779423	137783577	+	1113	protein_coding	Protein SGT1-like protein && sp|Q0JL44|SGT1_ORYSJ Protein SGT1 homolog OS=Oryza sativa subsp. japonica OX=39947 GN=SGT1 PE=1 SV=1 && PF05002:SGS domain|PF04969:CS domain	-	-
T459_19158	6602.261137	1623.333375	2198.451408	868.7708389	863.391166	809.2192323	3474.681973	847.1270791	2.036064956	0.000303309	0.010098069	T459_19158	7	41687730	41693600	-	1269	protein_coding	hypothetical protein && sp|P41777|NOLC1_RAT Nucleolar and coiled-body phosphoprotein 1 OS=Rattus norvegicus OX=10116 GN=Nolc1 PE=1 SV=2 && PF05022:SRP40, C-terminal domain	-	-
T459_10957	7429.681391	1687.654132	2076.794184	952.47594	899.2377743	889.8890623	3731.376569	913.8675922	2.029486445	0.000717586	0.018959706	T459_10957	3	281017660	281023510	+	1248	protein_coding	Kelch repeat-containing protein && sp|Q9LK31|Y3272_ARATH Kelch repeat-containing protein At3g27220 OS=Arabidopsis thaliana OX=3702 GN=At3g27220 PE=2 SV=1 && PF13964:Kelch motif|PF13418:Galactose oxidase, central domain	-	-
T459_17315	31.5708841	52.06918373	33.52758138	6.167744292	15.36283213	7.562796564	39.05588307	9.697790997	2.028004117	0.000703602	0.018637119	T459_17315	6	212088380	212090947	+	1029	protein_coding	hypothetical protein && sp|P22242|DRPE_CRAPL Desiccation-related protein PCC13-62 OS=Craterostigma plantagineum OX=4153 PE=2 SV=1 && PF13668:Ferritin-like domain	-	-
T459_01783	82.87357076	40.83857548	27.779996	11.45438226	10.24188809	15.12559313	50.49738075	12.27395449	2.027778635	0.000924604	0.022671926	T459_01783	1	83237302	83238912	+	1611	protein_coding	hypothetical protein && sp|Q9LXA5|LRK91_ARATH L-type lectin-domain containing receptor kinase IX.1 OS=Arabidopsis thaliana OX=3702 GN=LECRK91 PE=1 SV=1 && PF00069:Protein kinase domain|PF00139:Legume lectin domain	-	-
T459_02462	27865.25158	5882.796797	8082.062975	3174.626098	3826.36939	3285.614952	13943.37045	3428.870147	2.023739042	0.000883448	0.021919005	T459_02462	1	195752178	195755301	-	489	protein_coding	Peroxiredoxin-2C && sp|Q9XEX2|PRX2B_ARATH Peroxiredoxin-2B OS=Arabidopsis thaliana OX=3702 GN=PRXIIB PE=1 SV=1 && PF08534:Redoxin	-	-
T459_33451	548.5441112	199.0880555	97.70895146	47.57974168	87.05604876	73.10703345	281.7803727	69.24760796	2.023728298	0.002307114	0.043474822	T459_33451	PGAv.1.6.scaffold1190	642920	643327	-	408	protein_coding	hypothetical protein && - && -	-	-
novel.946	93.39719879	50.02725496	54.60206111	9.692169602	14.33864333	24.36901115	66.00883829	16.13327469	2.023265159	0.000260285	0.00897243	-	10	134384535	134388389	-	1928	-	- && sp|Q9SX83|DTX33_ARATH Protein DETOXIFICATION 33 OS=Arabidopsis thaliana OX=3702 GN=DTX33 PE=2 SV=1 && PF01554:MatE	-	-
T459_07653	4569.885473	780.0167916	1063.303295	477.5596295	572.5215442	527.715138	2137.735187	525.9321039	2.022914025	0.002708018	0.048867981	T459_07653	3	10542775	10549849	-	561	protein_coding	Eukaryotic translation initiation factor isoform 4E-2 && sp|O81482|IF4E2_MAIZE Eukaryotic translation initiation factor isoform 4E-2 OS=Zea mays OX=4577 PE=2 SV=1 && PF01652:Eukaryotic initiation factor 4E	-	-
novel.852	136.8071644	44.92243302	113.9937767	20.26544553	19.45958737	32.77211844	98.57445805	24.16571711	2.022457316	0.00033966	0.010986379	-	10	2727140	2732783	-	1871	-	- && sp|Q9LUH3|DTX18_ARATH Protein DETOXIFICATION 18 OS=Arabidopsis thaliana OX=3702 GN=DTX18 PE=2 SV=1 && PF01554:MatE	-	-
novel.4727	105.2362803	38.7966467	35.44344318	14.97880757	17.41120975	11.76435021	59.82545674	14.71812251	2.019076838	0.001168197	0.026773739	-	9	88004917	88014862	+	1392	-	- && - && -	-	-
T459_00151	5057.918723	2731.079735	1748.223886	714.5772316	1071.301494	567.2097423	3179.074115	784.3628227	2.019058757	4.15E-05	0.002177717	T459_00151	1	2161156	2161728	-	573	protein_coding	hypothetical protein && - && -	-	-
T459_03715	12511.27828	2756.603845	3198.531264	1500.524076	1652.016549	1408.360782	6155.471129	1520.300469	2.017432316	0.001095507	0.025596554	T459_03715	1	296466538	296470191	+	1344	protein_coding	Serine/threonine-protein kinase MAK && sp|Q6Z8C8|CDKF4_ORYSJ Cyclin-dependent kinase F-4 OS=Oryza sativa subsp. japonica OX=39947 GN=CDKF-4 PE=2 SV=1 && PF00069:Protein kinase domain	-	-
T459_02362	1156.28363	246.0524172	255.7675494	116.3060352	126.9994123	166.3815244	552.7011989	136.562324	2.015750172	0.002420662	0.045084832	T459_02362	1	189243728	189244093	+	366	protein_coding	hypothetical protein && sp|Q9LVT3|DRL38_ARATH Probable disease resistance protein At5g47260 OS=Arabidopsis thaliana OX=3702 GN=At5g47260 PE=3 SV=2 && PF00931:NB-ARC domain	-	-
T459_07952	3195.236561	869.8616577	1130.358458	422.0499309	422.9899781	442.0034436	1731.818892	429.0144509	2.012810814	0.000190758	0.007019438	T459_07952	3	21486188	21490807	-	756	protein_coding	hypothetical protein && sp|P24805|TSJT1_TOBAC Stem-specific protein TSJT1 OS=Nicotiana tabacum OX=4097 GN=TSJT1 PE=2 SV=1 && PF12481:Aluminium induced protein	-	-
T459_01151	21324.81675	4413.629045	6332.881158	2868.001096	2373.04547	2737.732356	10690.44232	2659.592974	2.006976094	0.000985654	0.023741893	T459_01151	1	41559136	41570660	-	1767	protein_coding	LRR receptor-like serine/threonine-protein kinase FEI 2 && sp|C0LGL9|FEI2_ARATH LRR receptor-like serine/threonine-protein kinase FEI 2 OS=Arabidopsis thaliana OX=3702 GN=FEI2 PE=1 SV=1 && PF08263:Leucine rich repeat N-terminal domain|PF00069:Protein kinase domain|PF13855:Leucine rich repeat	-	-
T459_28599	573.5377278	215.4234856	365.9296025	81.06178213	99.34631447	106.7194626	384.9636053	95.70918641	2.006701036	6.80E-06	0.000555466	T459_28599	11	258214998	258216230	+	1233	protein_coding	hypothetical protein && - && -	-	-
T459_22294	8977.970165	2221.618506	1644.76735	991.2446184	1120.462557	1086.521773	4281.452007	1066.076316	2.005662877	0.00210377	0.040860742	T459_22294	8	141070593	141077030	-	1005	protein_coding	Vesicle-associated protein 1-2 && sp|B9DHD7|VAP22_ARATH Vesicle-associated protein 2-2 OS=Arabidopsis thaliana OX=3702 GN=PVA22 PE=1 SV=1 && PF00635:MSP (Major sperm protein) domain	-	-
T459_24029	4354.151099	1785.666713	1563.343223	614.1311103	721.0289215	583.1756461	2567.720345	639.445226	2.005427575	2.21E-05	0.001338474	T459_24029	9	254019062	254021786	+	879	protein_coding	hypothetical protein && sp|Q9KG32|Y283_BACHD Uncharacterized isomerase BH0283 OS=Bacillus halodurans (strain ATCC BAA-125 / DSM 18197 / FERM 7344 / JCM 9153 / C-125) OX=272558 GN=BH0283 PE=3 SV=1 && PF02567:Phenazine biosynthesis-like protein	-	-
T459_32868	11489.1709	2161.381607	3278.997459	1435.322207	1402.114479	1381.470839	5643.183324	1406.302509	2.004500084	0.001429242	0.030864408	T459_32868	PGAv.1.6.scaffold993	742340	742789	+	450	protein_coding	60S ribosomal protein L27a && sp|P49637|R27A3_ARATH 60S ribosomal protein L27a-3 OS=Arabidopsis thaliana OX=3702 GN=RPL27AC PE=2 SV=2 && PF00828:Ribosomal proteins 50S-L15, 50S-L18e, 60S-L27A	-	-
T459_13130	282.8225034	141.9140498	67.05516276	29.95761513	58.37876211	34.4527399	163.930572	40.92970572	2.001902183	0.00117394	0.026853872	T459_13130	4	232156377	232157933	-	1245	protein_coding	Serpin-ZX && sp|Q9S7T8|SPZX_ARATH Serpin-ZX OS=Arabidopsis thaliana OX=3702 GN=At1g47710 PE=1 SV=1 && PF00079:Serpin (serine protease inhibitor)	-	-
T459_06733	139.4380714	49.00629057	61.30757738	22.02765819	22.5321538	17.64652532	83.25064646	20.73544577	2.001168616	0.000323493	0.010589061	T459_06733	2	162411979	162414983	+	2712	protein_coding	hypothetical protein && sp|Q9SCZ4|FERON_ARATH Receptor-like protein kinase FERONIA OS=Arabidopsis thaliana OX=3702 GN=FER PE=1 SV=1 && PF12819:Malectin-like domain|PF07714:Protein tyrosine kinase	-	-
T459_24586	161.800781	49.00629057	39.27516676	21.14655186	23.55634261	17.64652532	83.36074611	20.78313993	1.999779894	0.002638922	0.048032699	T459_24586	9	270824627	270825959	+	978	protein_coding	hypothetical protein && sp|Q6L3Z0|R1B13_SOLDE Putative late blight resistance protein homolog R1B-13 OS=Solanum demissum OX=50514 GN=R1B-13 PE=3 SV=1 && -	-	-
T459_32948	603.7931584	149.0608005	189.6703175	88.99173908	80.91091591	65.54423689	314.1747588	78.48229729	1.999607322	0.00085651	0.021555374	T459_32948	PGAv.1.6.scaffold1030	783854	788947	-	582	protein_coding	hypothetical protein && - && -	-	-
T459_10315	4400.191971	796.3522218	1184.960519	567.4324749	531.5539918	497.4639517	2127.168237	532.1501395	1.998774912	0.001963044	0.039070312	T459_10315	3	268104894	268108356	-	474	protein_coding	H/ACA ribonucleoprotein complex subunit 2-like protein && sp|Q9LEY9|NHP2_ARATH H/ACA ribonucleoprotein complex subunit 2-like protein OS=Arabidopsis thaliana OX=3702 GN=At5g08180 PE=1 SV=1 && PF01248:Ribosomal protein L7Ae/L30e/S12e/Gadd45 family	-	-
T459_11555	2754.559638	608.4947746	677.2571439	361.2535943	347.2000062	308.3940377	1346.770519	338.9492127	1.98996783	0.00152231	0.032202351	T459_11555	4	15805374	15808396	-	720	protein_coding	NEP1-interacting protein 1 && sp|Q8GT75|NIP1_ARATH NEP1-interacting protein 1 OS=Arabidopsis thaliana OX=3702 GN=NIP1 PE=1 SV=2 && PF13639:Ring finger domain|PF13441:YMGG-like Gly-zipper	-	-
T459_30067	2499.361658	629.9350267	575.7164689	266.9752172	327.7404189	337.8049132	1235.004384	310.8401831	1.989820173	0.001347498	0.029654744	T459_30067	12	60889183	60895564	-	570	protein_coding	hypothetical protein && sp|Q9D967|MGDP1_MOUSE Magnesium-dependent phosphatase 1 OS=Mus musculus OX=10090 GN=Mdp1 PE=1 SV=1 && PF12689:Acid Phosphatase	-	-
T459_03078	2279.680923	576.8448786	434.9006271	292.5273007	281.6519225	255.4544617	1097.142143	276.5445616	1.987679866	0.002164695	0.041743092	T459_03078	1	247131875	247139910	-	879	protein_coding	2-methoxy-6-polyprenyl-1,4-benzoquinol methylase, mitochondrial && sp|Q9LVC8|COQ5_ARATH 2-methoxy-6-polyprenyl-1,4-benzoquinol methylase, mitochondrial OS=Arabidopsis thaliana OX=3702 GN=COQ5 PE=2 SV=1 && PF01209:ubiE/COQ5 methyltransferase family	-	-
T459_11408	243.3588983	230.7379514	683.0047293	84.58620744	107.5398249	99.99697679	385.7005263	97.37433639	1.987216801	0.00014386	0.005627865	T459_11408	4	10511990	10522046	-	2505	protein_coding	hypothetical protein && sp|Q0JA29|FLS2_ORYSJ LRR receptor-like serine/threonine-protein kinase FLS2 OS=Oryza sativa subsp. japonica OX=39947 GN=FLS2 PE=1 SV=1 && PF13855:Leucine rich repeat|PF00069:Protein kinase domain	-	-
T459_13764	228.8889097	70.4465427	347.7289155	32.60093412	83.98348233	47.05740084	215.6881226	54.54727243	1.985775845	0.002732594	0.049133988	T459_13764	5	4346061	4358356	-	3279	protein_coding	hypothetical protein && sp|Q9C6A6|RLP13_ARATH Receptor-like protein 13 OS=Arabidopsis thaliana OX=3702 GN=RLP13 PE=3 SV=1 && PF13855:Leucine rich repeat	-	-
T459_29449	4392.29925	1811.190822	1615.071492	704.885062	673.9162363	594.9399963	2606.187188	657.9137649	1.985735412	1.99E-05	0.001238844	T459_29449	12	12093427	12096230	-	420	protein_coding	hypothetical protein && - && PF13259:Protein of unknown function (DUF4050)	-	-
T459_27176	580.1149953	120.4737977	205.9551428	86.34842009	53.25781807	89.07293731	302.1813119	76.22639182	1.984347291	0.001713301	0.035151683	T459_27176	11	17984961	17988732	-	450	protein_coding	hypothetical protein && - && -	-	-
T459_03534	961.5965115	260.3459187	451.1854523	153.312501	131.0961675	138.6512703	557.7092942	141.0199796	1.982455099	0.000150232	0.005835293	T459_03534	1	279575338	279576623	+	1155	protein_coding	3-oxo-Delta(4,5)-steroid 5-beta-reductase && sp|A0A221J5W8|ISY1_NEPCA (S)-8-oxocitronellyl enol synthase ISY1 OS=Nepeta cataria OX=39347 GN=ISY1 PE=1 SV=1 && -	-	-
T459_12392	20988.06066	4739.316684	6189.191523	2634.507919	2781.696805	2674.709051	10638.85629	2696.971259	1.979875415	0.000829109	0.021069255	T459_12392	4	193230738	193235435	-	1302	protein_coding	Serine decarboxylase 2 && sp|Q9MA74|SDC1_ARATH Serine decarboxylase OS=Arabidopsis thaliana OX=3702 GN=SDC PE=1 SV=1 && PF00282:Pyridoxal-dependent decarboxylase conserved domain	-	-
T459_00508	1623.269624	691.1928899	372.6351188	204.416668	282.6761113	194.1117785	895.6992109	227.0681859	1.979619634	0.000536698	0.015469491	T459_00508	1	9156479	9159225	-	1602	protein_coding	hypothetical protein && sp|A0A4D6Q415|CYP1_CROXC Flavonoid 3'-monooxygenase CYP75B137 OS=Crocosmia x crocosmiiflora OX=1053288 GN=CYP75B137 PE=1 SV=1 && PF00067:Cytochrome P450	-	-
T459_09578	357.8033531	83.71907973	111.119984	36.12535943	55.30619568	48.7380223	184.214139	46.72319247	1.977212004	0.001763659	0.035941478	T459_09578	3	246066102	246067163	+	405	protein_coding	hypothetical protein && sp|Q8RVL2|DEK1_ARATH Calpain-type cysteine protease DEK1 OS=Arabidopsis thaliana OX=3702 GN=DEK1 PE=1 SV=1 && -	-	-
T459_09747	1707.458648	351.2117491	536.4413021	210.5844123	243.7569365	205.0358179	865.0372332	219.7923889	1.976121899	0.00123436	0.027760155	T459_09747	3	252011282	252028266	+	2256	protein_coding	Cell division cycle protein 27-like protein B && sp|Q8LGU6|CD27B_ARATH Cell division cycle protein 27 homolog B OS=Arabidopsis thaliana OX=3702 GN=CDC27B PE=1 SV=1 && PF00515:Tetratricopeptide repeat|PF12895:Anaphase-promoting complex, cyclosome, subunit 3|PF13414:TPR repeat	-	-
T459_08018	423.5760283	226.6540939	212.6606591	55.50969863	88.08023757	75.62796564	287.6302604	73.07263395	1.976103068	3.34E-06	0.000308575	T459_08018	3	23562661	23563248	-	588	protein_coding	hypothetical protein && sp|O31633|YJCK_BACSU Putative [ribosomal protein S5]-alanine N-acetyltransferase OS=Bacillus subtilis (strain 168) OX=224308 GN=yjcK PE=3 SV=1 && PF13302:Acetyltransferase (GNAT) domain	GNAT	GNAT
T459_23341	315.708841	114.3480113	109.2041222	33.48204044	65.54808377	38.65429355	179.7536582	45.89480592	1.969642163	0.000653188	0.017721866	T459_23341	9	109098607	109098915	+	309	protein_coding	hypothetical protein && - && -	-	-
T459_03238	21385.32762	4124.696123	6195.897039	3137.619632	2559.447834	2401.608064	10568.64026	2699.55851	1.968936589	0.001698718	0.035037031	T459_03238	1	252514805	252516522	+	447	protein_coding	Nucleoside diphosphate kinase && sp|Q9M7P6|NDK_CAPAN Nucleoside diphosphate kinase OS=Capsicum annuum OX=4072 PE=2 SV=1 && PF00334:Nucleoside diphosphate kinase	-	-
T459_08544	3553.039915	903.5534824	843.9371199	451.1264397	494.6831947	409.2313252	1766.843506	451.6803199	1.967530724	0.001272726	0.02837566	T459_08544	3	61214541	61215849	+	555	protein_coding	hypothetical protein && - && PF04398:Protein of unknown function, DUF538	-	-
T459_09176	86.81993127	116.3899401	57.4758538	29.95761513	16.38702094	20.1674575	86.89524173	22.17069786	1.966005975	5.15E-05	0.002573251	T459_09176	3	207743774	207744427	-	654	protein_coding	21 kDa protein && sp|P17407|21KD_DAUCA 21 kDa protein OS=Daucus carota OX=4039 PE=2 SV=1 && PF04043:Plant invertase/pectin methylesterase inhibitor	-	-
T459_17604	910.2938248	208.2767349	334.3178829	108.3760783	138.2654892	125.2062987	484.2961476	123.9492887	1.965250498	0.000760724	0.019811523	T459_17604	6	223132677	223136958	-	1728	protein_coding	Aspartyl protease APCB1 [Source:Projected from Arabidopsis thaliana (AT1G49050) UniProtKB/Swiss-Prot;Acc:Q9M9A8] && sp|Q9M9A8|APCB1_ARATH Aspartyl protease APCB1 OS=Arabidopsis thaliana OX=3702 GN=APCB1 PE=1 SV=1 && PF14543:Xylanase inhibitor N-terminal|PF14541:Xylanase inhibitor C-terminal	-	-
T459_01469	2079.73199	579.9077718	545.0626802	281.0729185	264.2407127	276.4622299	1068.234147	273.925287	1.962758714	0.000746588	0.019517944	T459_01469	1	60100679	60106550	+	930	protein_coding	putative protein S-acyltransferase 14 && sp|Q8VYP5|ZDH14_ARATH Probable protein S-acyltransferase 14 OS=Arabidopsis thaliana OX=3702 GN=PAT14 PE=2 SV=1 && PF01529:DHHC palmitoyltransferase	-	-
T459_12644	3113.678444	4747.484399	5507.144725	988.6012994	1321.203564	1125.176067	4456.102523	1144.993643	1.960714047	1.62E-09	4.76E-07	T459_12644	4	213581904	213585002	+	3012	protein_coding	hypothetical protein && sp|Q8VZG8|MIK2_ARATH MDIS1-interacting receptor like kinase 2 OS=Arabidopsis thaliana OX=3702 GN=MIK2 PE=1 SV=3 && PF00069:Protein kinase domain|PF13855:Leucine rich repeat|PF08263:Leucine rich repeat N-terminal domain	-	-
T459_30360	105.2362803	40.83857548	28.7379269	16.74102022	15.36283213	12.60466094	58.27092757	14.90283777	1.960293	0.002395735	0.044712182	T459_30360	12	145462821	145463692	+	402	protein_coding	hypothetical protein && sp|Q9LVG4|APRR3_ARATH Two-component response regulator-like APRR3 OS=Arabidopsis thaliana OX=3702 GN=APRR3 PE=1 SV=1 && -	-	-
T459_24957	513.0268666	200.1090198	231.819277	57.27191129	116.7575242	68.9054798	314.9850545	80.9783051	1.960126452	0.000170378	0.006425585	T459_24957	10	17568483	17569860	+	279	protein_coding	Transcription elongation factor 1-like protein && sp|Q8LHP0|ELOF1_ORYSJ Transcription elongation factor 1 homolog OS=Oryza sativa subsp. japonica OX=39947 GN=Os07g0631100 PE=3 SV=1 && -	-	-
novel.714	90.76629178	29.60796722	50.77033752	13.21659491	16.38702094	14.2852824	57.04819884	14.62963275	1.9586628	0.000765301	0.019873771	-	10	124251293	124259325	+	1277	-	- && sp|Q9ZPY9|P4KG4_ARATH Phosphatidylinositol 4-kinase gamma 4 OS=Arabidopsis thaliana OX=3702 GN=PI4KG4 PE=1 SV=1 && -	-	-
T459_05745	110.4980943	39.81761109	53.64413021	11.45438226	22.5321538	18.48683604	67.98661188	17.49112403	1.956533532	0.000874339	0.021742634	T459_05745	2	144705597	144708939	+	2478	protein_coding	hypothetical protein && sp|O81905|SD18_ARATH Receptor-like serine/threonine-protein kinase SD1-8 OS=Arabidopsis thaliana OX=3702 GN=SD18 PE=1 SV=1 && PF08276:PAN-like domain|PF00954:S-locus glycoprotein domain|PF07714:Protein tyrosine kinase|PF01453:D-mannose binding lectin	-	-
T459_24046	19946.22148	4403.419401	5015.726175	2631.8646	2321.83603	2616.727611	9788.455686	2523.47608	1.955596775	0.001581948	0.033028305	T459_24046	9	255184915	255192196	-	1908	protein_coding	DEAD-box ATP-dependent RNA helicase 53 && sp|Q0D8N0|RH53_ORYSJ DEAD-box ATP-dependent RNA helicase 53 OS=Oryza sativa subsp. japonica OX=39947 GN=Os07g0143700 PE=2 SV=2 && PF00271:Helicase conserved C-terminal domain|PF00270:DEAD/DEAH box helicase	-	-
novel.3781	4738.263522	1201.675083	968.4681365	494.3006497	754.8271522	534.4376238	2302.802247	594.5218086	1.953458259	0.00249156	0.04610647	-	6	237835166	237838974	+	3411	-	- && sp|Q84TH4|SR45A_ARATH Serine/arginine-rich splicing factor SR45a OS=Arabidopsis thaliana OX=3702 GN=SR45A PE=1 SV=1 && PF00076:RNA recognition motif. (a.k.a. RRM, RBD, or RNP domain)	-	-
T459_29977	1596.960554	1352.777813	324.738574	194.7244984	417.8690341	233.6063827	1091.492314	282.0666384	1.952361969	0.001972285	0.039197011	T459_29977	12	47827594	47834994	+	1179	protein_coding	hypothetical protein && - && PF02902:Ulp1 protease family, C-terminal catalytic domain	-	-
T459_11550	1051.04735	524.7756949	773.0502336	207.059987	216.1038387	184.0280497	782.9577594	202.3972918	1.951385675	3.32E-08	6.37E-06	T459_11550	4	15490236	15494073	+	3549	protein_coding	hypothetical protein && sp|Q1MX30|XA21_ORYSI Receptor kinase-like protein Xa21 OS=Oryza sativa subsp. indica OX=39946 GN=XA21 PE=1 SV=1 && PF13855:Leucine rich repeat|PF08263:Leucine rich repeat N-terminal domain|PF00069:Protein kinase domain	-	-
T459_17216	126.2835364	40.83857548	103.4565368	26.43318982	22.5321538	21.00776823	90.1928829	23.32437062	1.948244753	0.00034874	0.011226794	T459_17216	6	207350699	207351280	+	582	protein_coding	hypothetical protein && sp|A0A290U7C4|ROQ1_NICBE Disease resistance protein Roq1 OS=Nicotiana benthamiana OX=4100 GN=ROQ1 PE=1 SV=1 && PF01582:TIR domain	-	-
T459_08701	423.5760283	234.821809	110.1620531	57.27191129	83.98348233	57.98144032	256.1866301	66.41227798	1.947065165	0.000434746	0.013248654	T459_08701	3	107266401	107267219	-	819	protein_coding	Ethylene-responsive transcription factor 5 && sp|Q40478|ERF5_TOBAC Ethylene-responsive transcription factor 5 OS=Nicotiana tabacum OX=4097 GN=ERF5 PE=2 SV=1 && PF00847:AP2 domain	AP2/ERF-ERF	AP2/ERF->AP2/ERF-ERF
T459_10990	17392.92623	3490.677239	4532.929003	2355.197213	1964.394136	2273.880833	8472.177491	2197.824061	1.946573697	0.002033898	0.040158074	T459_10990	3	281559314	281565306	+	2136	protein_coding	Protein STRUBBELIG-RECEPTOR FAMILY 5 && sp|Q9C8M9|SRF6_ARATH Protein STRUBBELIG-RECEPTOR FAMILY 6 OS=Arabidopsis thaliana OX=3702 GN=SRF6 PE=1 SV=1 && PF08263:Leucine rich repeat N-terminal domain|PF07714:Protein tyrosine kinase	-	-
T459_13521	1457.522483	318.5408887	344.8551228	179.7456908	174.1120975	200.8342643	706.9728313	184.8973509	1.93402268	0.002494376	0.046111285	T459_13521	4	239563214	239564491	+	588	protein_coding	AT-hook motif nuclear-localized protein 27 && sp|Q9C9K7|AHL29_ARATH AT-hook motif nuclear-localized protein 29 OS=Arabidopsis thaliana OX=3702 GN=AHL29 PE=1 SV=1 && PF03479:Plants and Prokaryotes Conserved (PCC) domain	-	-
T459_15118	4660.651765	981.1467758	1174.423279	542.7614977	659.577593	585.6965783	2272.07394	596.0118897	1.930386811	0.002193168	0.04220261	T459_15118	5	221243202	221252719	+	870	protein_coding	Alpha-soluble NSF attachment protein && sp|P93798|SNAA_VITVI Alpha-soluble NSF attachment protein OS=Vitis vinifera OX=29760 PE=2 SV=1 && PF14938:Soluble NSF attachment protein, SNAP	-	-
T459_06463	223.6270957	123.5366908	47.89654483	27.31429615	46.0884964	30.25118625	131.6867771	34.55132627	1.929529524	0.002101163	0.040860742	T459_06463	2	157617459	157618274	+	816	protein_coding	putative serine/threonine-protein kinase && sp|F4HQ17|LRL14_ARATH LEAF RUST 10 DISEASE-RESISTANCE LOCUS RECEPTOR-LIKE PROTEIN KINASE-like 1.4 OS=Arabidopsis thaliana OX=3702 GN=LRK10L-1.4 PE=2 SV=2 && PF00069:Protein kinase domain	-	-
T459_13618	2173.129189	809.6247588	760.5971319	335.7015108	314.4259644	335.283981	1247.783693	328.4704854	1.924926892	8.46E-05	0.003761056	T459_13618	5	1050536	1055308	-	960	protein_coding	Ribosome biogenesis protein BRX1-like protein && sp|Q9C928|BRX12_ARATH Ribosome biogenesis protein BRX1 homolog 2 OS=Arabidopsis thaliana OX=3702 GN=BRIX1-2 PE=2 SV=1 && PF04427:Brix domain	-	-
T459_12500	503.8186921	136.8092278	128.3627401	72.25071885	50.18525164	79.82951928	256.33022	67.42182993	1.923514097	0.002213274	0.042469633	T459_12500	4	203487087	203487506	+	420	protein_coding	hypothetical protein && - && -	-	-
T459_27919	6298.391378	1550.844904	1716.612167	798.2823327	766.0932291	960.4751636	3188.616149	841.6169085	1.921463019	0.001233574	0.027760155	T459_27919	11	147831313	147857858	-	1065	protein_coding	putative beta-1,3-galactosyltransferase 9 && sp|Q5XEZ1|B3GT9_ARATH Hydroxyproline O-galactosyltransferase HPGT3 OS=Arabidopsis thaliana OX=3702 GN=HPGT3 PE=2 SV=1 && PF13334:Domain of unknown function (DUF4094)|PF01762:Galactosyltransferase	-	-
novel.4791	3153.142049	984.209669	672.4674894	400.0222727	443.4737543	426.0375398	1603.273069	423.1778556	1.921337627	0.001361522	0.029828653	-	9	223744860	223763042	+	724	-	- && - && -	-	-
novel.2716	322.2861085	94.94968798	72.80274814	43.17421005	39.94336355	46.21709011	163.3461815	43.11155457	1.917964439	0.002612813	0.047590902	-	3	252644822	252647983	-	2599	-	- && - && -	-	-
T459_22421	117.0753619	125.5786196	39.27516676	20.26544553	21.50796499	32.77211844	93.97638274	24.84850965	1.914261425	0.000961274	0.02329871	T459_22421	9	1535575	1537530	-	1140	protein_coding	1-aminocyclopropane-1-carboxylate oxidase-like protein 12 && sp|Q84MB3|ACCH1_ARATH 1-aminocyclopropane-1-carboxylate oxidase homolog 1 OS=Arabidopsis thaliana OX=3702 GN=At1g06620 PE=2 SV=1 && PF14226:non-haem dioxygenase in morphine synthesis N-terminal|PF03171:2OG-Fe(II) oxygenase superfamily	-	-
novel.2270	152.5926065	204.1928774	150.3951508	29.95761513	76.81416067	28.5705648	169.0602115	45.11411353	1.912673206	0.000155312	0.005992782	-	3	2580099	2588479	+	1251	-	- && - && -	-	-
T459_03068	1477.254285	279.744242	460.7647613	220.2765819	178.2088528	190.7505356	739.2544295	196.4119901	1.911354146	0.002389293	0.044712182	T459_03068	1	246749336	246756528	-	996	protein_coding	AUGMIN subunit 7 [Source:Projected from Arabidopsis thaliana (AT5G17620) UniProtKB/Swiss-Prot;Acc:Q0WTP1] && sp|Q0WTP1|AUG7_ARATH AUGMIN subunit 7 OS=Arabidopsis thaliana OX=3702 GN=AUG7 PE=1 SV=1 && PF06694:Plant nuclear matrix protein 1 (NMP1)	-	-
novel.5332	27.62452359	71.46750708	81.42412621	8.811063275	20.48377618	19.32714677	60.17205229	16.20732874	1.900826751	0.002311637	0.043499928	-	PGAv.1.6.scaffold20969	2	788	-	698	-	- && sp|Q8GYA4|CRK10_ARATH Cysteine-rich receptor-like protein kinase 10 OS=Arabidopsis thaliana OX=3702 GN=CRK10 PE=1 SV=3 && PF00069:Protein kinase domain	-	-
novel.3163	344.6488181	123.5366908	93.87722787	63.43965558	44.04011879	42.85584719	187.3542456	50.11187385	1.899182444	0.001258659	0.028154098	-	4	224765365	224767892	-	2528	-	- && - && -	-	-
T459_20460	919.5019994	214.4025213	246.1882404	133.0470554	119.8300906	116.8031914	460.0309204	123.2267792	1.899142851	0.002083122	0.040718503	T459_20460	7	237494406	237502830	-	651	protein_coding	hypothetical protein && - && -	-	-
novel.3924	8275.517994	1930.643656	2818.232698	1244.122134	1206.494417	1042.825615	4341.464783	1164.480722	1.898373283	0.000908846	0.02242671	-	6	210680907	210688981	-	1760	-	- && sp|Q9LQI9|UBP1B_ARATH Oligouridylate-binding protein 1B OS=Arabidopsis thaliana OX=3702 GN=UBP1B PE=1 SV=1 && PF00076:RNA recognition motif. (a.k.a. RRM, RBD, or RNP domain)	-	-
novel.1247	48.67177965	44.92243302	136.9841182	28.19540248	15.36283213	18.48683604	76.85944363	20.68169022	1.895045279	0.002394337	0.044712182	-	11	2395528	2399128	-	1260	-	- && sp|Q9ZQF9|MBR1_ARATH E3 ubiquitin-protein ligase MBR1 OS=Arabidopsis thaliana OX=3702 GN=MBR1 PE=1 SV=1 && -	-	-
T459_15374	228.8889097	133.7463347	83.33998801	30.83872146	59.40295092	30.25118625	148.6584108	40.16428621	1.889343751	0.00047089	0.014032525	T459_15374	5	233173989	233175183	-	1113	protein_coding	hypothetical protein && - && -	-	-
T459_26799	60.51086119	77.59329341	32.56965049	15.85991389	19.45958737	10.92403948	56.89126836	15.41451358	1.888423728	0.00058479	0.0164726	T459_26799	11	2619310	2621456	-	1884	protein_coding	putative receptor-like protein kinase && sp|P93604|LRK10_WHEAT Rust resistance kinase Lr10 OS=Triticum aestivum OX=4565 GN=LRK10 PE=2 SV=1 && PF14380:Wall-associated receptor kinase C-terminal|PF07714:Protein tyrosine kinase	-	-
[truncated: 305 more rows]
