# Supplementary material for: Transcriptome Analysis of Pepper Leaves in Response to Tomato Brown Rugose Fruit Virus Infection
Source: Plants (Basel). 2025 Apr 23;14(9):1280. doi: 10.3390/plants14091280 (PMC12073185; doi:10.3390/plants14091280)
Supplement: Supplementary file 1 [file plants-14-01280-s001.zip › Table S3-edited.xlsx]

## Sheet: Sheet1
Table S3 The original data corresponding to the RT-qPCR results in Figure 5
Gene name	2-ΔΔCT						SD
	Mock			ToBRFV			Mock	ToBRFV
novel.2221	0.877546	0.963208	1.18307	7.25388	7.48652	7.16288	0.1576	0.1669
T459_13226	1.84675	0.782548	0.69196	25.4314	41.4001	27.1171	0.6422	8.774
T459_21467	0.001927	0.003571	0.005985	0.006954	0.023727	0.014039	0.002041	0.00842
T459_33021	1.90054	0.675601	0.778812	12.0874	7.03696	4.9878	0.6794	3.654
T459_31483	1.51732	0.928467	0.333829	1.72245	1.50823	1.40937	0.5917	0.16
T459_06174	1.34463	0.760401	0.978034	92.3481	117.985	108.988	0.2953	13.01
T459_35181	0.231044	0.398005	0.330731	0.165615	0.213865	0.17211	0.084	0.02618
T459_05760	1.07867	0.983109	0.942993	0.659468	0.479162	0.557927	0.0697	0.09039
T459_00822	0.79897	0.715815	0.604913	0.314106	0.326459	0.247277	0.09736	0.0426
T459_22348	1.02624	0.951535	1.02407	0.841506	0.682381	0.766663	0.04252	0.07961
T459_17488	0.902163	0.895559	1.23771	0.250719	0.458984	0.61889	0.1957	0.1846
T459_03835	0.999709	0.87172	1.14749	0.474054	0.500981	0.302567	0.138	0.1076
